# Supplementary material for: Genes responsive to both oxidant stress and loss of estrogen receptor function identify a poor prognosis group of estrogen receptor positive primary breast cancers
Source: Breast Cancer Res. 2008 Jul 17;10(4):R61. doi: 10.1186/bcr2120 (PMC2575534; doi:10.1186/bcr2120)
Supplement: Additional file 2 — An Excel file showing gene sets used for GSEA. All gene sets were mapped to corresponding Unigene symbols for input into GSEA software. [file bcr2120-S2.xls]

## Sheet: GSEA Gene Lists
E/ER induced	E/ER repressed	Ox repressed	Ox induced	Ox-E/ER Ox repressed	Ox-E/ER Ox induced	Ox' repressed	Ox' induced	Ox'-E/ER Ox repressed	Ox'-E/ER Ox Induced	MAPK induced	MAPK repressed	Luminal Markers	Sustained E-induced	Proliferation Markers
GREB1	LYPLA3	DAB2	ZYX	PPP1R3C	GPRC5A	TXNIP	CYP1A1	GPR30	FOXC1	ABCC3	ACACB	MUC1	BARD1	FLJ20516
CXCL12	ARMC7	MTSS1	SLC3A2	DOC1	GOSR2	SSBP2	SLC7A11	DOC1	THBS1	ACTN1	ADCY1	DAZAP2	SFRS7	SNAPC5
GFRA1	BDKRB2	IGFBP5	SLC7A5	GPR30	SLC7A5	SMARCA2	HMOX1	SEMA3D	EGR3	ADM	ADIPOR2	TCEAL1	FLJ20516	MAC30
NPY1R	STX5A	BCL2	TXNRD1	CXCR4	COTL1	FAM63A	CYP1B1	SHH	PCOLCE2	ANGPTL4	ADNP	FLJ21827	PHTF2	IDI1
ASCL1	PXMP4	SMARCA1	EMP1	SGK3	GAL	MUC1	AKR1B10	DAB2	SLC7A5	APOBEC3B	AHCY	SLC9A3	GABPB2	LDLR
CALCR	FOXD1	SYT1	PPIF	DAB2	BATF	ASB9	AREG	SBLF	GAL	ARHGEF1	ANAPC5	KRT18	STCH	HMGCS1
SGK3	BAIAP2	DOC1	TGFBI	MTSS1	LOC57228	CHES1	PHLDA1	EHF	SLC7A11	ARPC1B	APAF1	PDCD4	GTPBP4	INSIG1
DMD	COL18A1	GULP1	DUSP3	EHF	LAD1	XRCC1	GCLM	RAB26	CYP1A1	ARSB	APTX	CCNG2	GRPEL1	SHCBP1
SHH	FLJ22104	PPP1R3C	EGR1	CDH18	ABCC4	RALGPS1	ALDH3A1	PPP1R3C	AQP3	ASPH	ARHGAP8	MYB	AMD1	ORC6L
GPR30	LAMP1	LMO3	ACTG2	MYRIP	TNFRSF12A	RAD51L1	LIF	TSC22D3	F2RL1	B3GNT3	ARHGEF9	C4A	DKC1	ANP32E
LRRC49	CTDSP1	PKIA	CYP1B1	MYST4	LMCD1	PBX1	ALDH1A3	RABGAP1L	CLDN1	C11orf24	ARL1	FUT8	AP1G1	CKAP2
MYBL1	SOX9	MAPK10	GPRC5A	SHH	EMP1	FHIT	RND1	IGFBP5	EGR1	C20orf35	ARMCX6	TFF3	POLR1C	Spc25
SLC16A1	GNS	CHES1	ALDH1A3	ELF5	EGR1	STS	TNFRSF21	DIO1	PHLDA1	C5	ATP5I	BTF3	YARS	APOBEC3B
BCL2	SRI	KCNJ8	ABCC4	SEMA3D	TGFBI	GALK2	AQP3	FLJ11259	TNFRSF21	CADPS2	ATPAF2	XBP1	C1orf33	BLM
EGR3	DUSP10	MAP2K6	LAD1	IGFBP5	ABCC3	SREBF1	CYP4F11	PSCA	FHL2	CAPN2	BC008967	ESR1	PPRC1	Pfs2
STC1	STS	JAK2	HMOX1	QKI	CENTD1	MAOA	GAL	ELF5	MALL	CAST	BCAT2	GATA3	HNRPAB	HELLS
SKP2	BCL3	HIST1H3H	TRMT1	SULF1	MALL	PIK3R1	FHL2	RPIB9	ALDH1A3	CD63	BCKDK	SLC39A6	SNRPA	STMN1
KLK11	ATP2A3	CDH18	GADD45A	C18orf1	MGLL	PPP2R2B	TRIM16 /// LOC147166	FLJ20366	AKR1B10	CGI-49	BCL11B	LRBA	POLR2D	PLK4
KNS2	VIL2	PRKCBP1	NLE1	CCDC2	FHL2	ANK3	TXNRD1	RNASE4		ChGn	BCL2	RABEP1	LPAAT-e	CDC7
GAL	CTSB	DZIP3	THBD	GULP1	CLDN1	PIG8	AKR1C1	SEMA5A		CLC	BCS1L	DNAJC12	GCSH	CDC25A
C6orf62	TTC9	MACF1	TUBB2	SYT1	TNFRSF21	NUMA1	MALL	MID1		CYLN2	BTG1	GSTM3	CSDA	PBK
ESPL1	MAN1C1	SHH	RAB32	TRGC2 /// TRGV9 /// LOC442532 /// LOC442670 /// TARP	PHLDA1	EFEMP1	SLC7A5	FAM13A1		DIAPH1	C10orf116	LOC440525	KIAA0020	SMC4L1
PEG10	TESK2	KIAA0470	VDR	SBLF	ALDH1A3	HIST2H4	MGC14376	SLIT1		DKFZP564A2416	C11orf8		C6orf68	DONSON
SGK	GIPC1	DKFZP586A0522	DPH2	ATP2B4	TAGLN	ANXA9	KRT17	HMGCS2		DNMBP	C1orf34		ODC1	RFC4
PLCL1	CHST1	AKAP5	UGT1A10 /// UGT1A8 /// UGT1A7 /// UGT1A6 /// UGT1A5 /// UGT1A9 /// UGT1A4 /// UGT1A1 /// UGT1A3	BCL2	SLC7A11	VPS13B	KIAA0746	ST6GALNAC5		DOC-1R	C1orf37		SDF2L1	TYMS
ANP32E	IDS	C18orf1	ASNS	RPIB9	AKR1B10	GRB14	ME1	LASS4		E2F4	C20orf111		SFRS2	MCM4
SEMA3D	SH3BP4	CTNND2	AREG	ADCY1	CTGF	PGM3	ASPH	TRGC2 /// TRGV9 /// LOC442532 /// LOC442670 /// TARP		EHBP1L1	C20orf4		FLJ10539	CCNE2
BRCA2	BMP7	DBP	TAGLN	KIAA0470	CYP1A1	CTNND2	FECH	DPYD		ELF3	C20orf44		TFDP1	MKI67
RET	GALNT14	TRGC2 /// TRGV9 /// LOC442532 /// LOC442670 /// TARP	ALDH3A1	C6orf216		SEMA3D	PCDH9	GPC1		ELF4	C20orf9		DHODH	BIRC5
LRRC54	CLN3	PMP22	DTNA	SLC39A8		SMA3 /// SMA5	AKR1C2	TBX3		ELL2	C21orf127		HPRT1	MYBL2
ARSJ	CRAT	GPR30	CYP1A1	MACF1		TNFSF10	SLC3A2	ATP8A1		ENC1	C2orf23		PWP2H	STK6
SOX3	SLC2A6	TRGC2	BATF	RAB26		TPK1	F2RL1	DHRS8		EPAS1	C6orf211		FLJ10407	HMMR
RLN2	DUSP4	OVOL2	UGT1A6	ST6GALNAC5		ATP8A1	ATXN1	CYP4B1		EPHA2	C6orf4		HT008	KPNA2
MKI67	DDAH2	ATP2B4	AKR1B10			PDCD4	UGT1A10 /// UGT1A8 /// UGT1A7 /// UGT1A6 /// UGT1A5 /// UGT1A9 /// UGT1A4 /// UGT1A1 /// UGT1A3	MUC1		EPS8L2	C6orf49		UCHL5	SPAG5
SLC26A2	OIP106	RBL2	SLC7A11			OLFML3	SLC36A1	RWDD2		ESRRA	C6orf96		C10orf69	MAD2L1
SPAG5	SLC6A6	MYST4	ABCC3			IGFBP3	LRP8	OLFML3		ETV4	C6orf97		HSPC111	KNTC2
HSPA4L	CHKA	QKI	UBE2G2			RBL2	SLC35F2	STS		ETV5	C9orf3		FTSJ1	KIF11
ORC1L	FHL2	ATF2	CTGF			UNG2	THBD	TESK2		EVA1	CACNA1D		LOC81691	KIF4A
PTBP2	DAPK1	ADCY1	ASPH			PZP	UGDH	IGFBP3		FADS1	CASP6		Bit1	BUB1
GTSE1	HOXC13	SALL2	MALL			SHH	TRMT1	TXNIP		FADS3	CCDC2		NOLA1	LMNB1
NPR3	TTMP	SBLF	RRS1			SLIT1	FTH1	MAOA		FHOD1	CDK2AP1		MRPS27	NEK2
FLJ11184	KRTHB1	GLCE	AKR1C2			SATB1	KIAA0690	QKI		FKBP1A	CELSR2		LYRIC	DLG7
ELOVL2	PRKCH	C6orf216	MGLL			QKI	FJX1	PGM3		FKBP2	CHPT1		KARS	CDC25A
SLC7A5	MAF	ERBB4	KIAA0746			CYP4B1	THBS1	UNG2		FLJ11773	CHST5		SUI1	CDKN2
DEPDC1	CTNS	MYRIP	GPCR5A			TBX3	FOXC1	PPP2R2B		FLJ13725	CINP		RAB9P40	RACGAP1
PSRC1	CLEC7A	PLCL3	PVR			TRIM52	VIPR1	TPK1		FLJ20489	CITED2		HSA9761	CENPF
TMPRSS3	IL1R1	ZNF467	SAMD4			FLJ20366	PCOLCE2	CALML5		FLJ21777	CKS2		DDX54	KIF20A
GNAS	EPS8L1	RPIB9	GOSR2			PMP22	NOL6	PZP		FN5	CMKOR1		PLOD2	PRC1
SULF1	EIF4EBP3 /// MASK-BP3	SEMA3D	CCNE1			HMGCS2	TFB2M	ANXA9		FOSL2	COX6C		MGC2574	CCNB1
HEY2	KCNG1	SLC39A8	KIAA0690			MPPED2	EGR1	FHIT		FTH1	CPS1		POLR3D	TPX2
SLC7A11	AKR1C2	CXCR4	CLDN1			DPYD	IDS	GPR109B		GADD45A	CSE1L		POLE3	UBE2C
CDH18	OAS1	RAB7L1	TNFRSF12A			ERBB4	RPP40			GNAI2	CSPG5		ELOVL6	NUSAP1
SLC39A8	ZNF394	CCDC2	LMCD1			LASS4	FLJ21128			GPR51	CSTF3		HSPA5	CCNB2
PODXL	RNF128	CDV1	C20orf42			PARP8	WDR3			HABP4	CXCL12		DKFZP564M182	PTTG1
PGR	LGALS8	RAB26	WDR3			GPR109B	CD3EAP			HLA-B	CYP2J2		ZNF473	MELK
CHN1	RAB27B	EHF	CUTC			CALML5	CLDN1			HLA-C	DC6		FLJ10774	TOP2A
ADCY1	TIAF1 /// MYO18A	ELF5	FLJ21128			MAP2K6	HSPC111			HLA-E	DDAH1		WDR3	RRM2
MLLT11	WWOX	ST6GALNAC5	FJX1			TSC22D3	RRS1			HLA-F	DDX27		C10orf117	EZH2
MDC1	SLC16A5	EVI1	TPRT			SUOX	UGT1A6			HLA-G	DHX40		MGC10993	RAMP
PKP4	LASS4	TRIM52	COTL1			DHRS8	FAM86B1			IFITM3	DKFZp434N2030		CGI-37	CDCA3
RHOBTB3	F2RL1	SLC24A3	HSPB8			HIST1H2BG	METTL1			IFNAR2	DKFZP547E1010		CXorf15	TTK
MAD2L1	LAMC1					KCNJ8	MGC2574			IRF1	DKFZP586A0522		PPAN	CDC25C
HNRPA1	PPGB					ANKMY2	EGR3			ITGA3	DKFZP586L0724		MYC	ECT2
PRKDC	APXL					ST6GALNAC5	LIMD1			JUNB	DLC1		SIP1	GTSE1
MYRIP	KLF6					KMO	ABCG2			KIAA1055	DNAJB12		FLJ10359	FEN1
LUM	ETS2					TRGC2	PPIF			LGALS1	DNMT3B		GEMIN4	PLK1
TNRC9	COMT					RNASE4	TUBB2			LGALS3BP	DNPEP		EBNA1BP2	RHOD
FSHPRH1	C21orf5					SEMA5A	MOCOS			LIPA	DXS9879E		MEP50	PPFIA1
SSFA2	LAD1					TRGC2 /// TRGV9 /// LOC442532 /// LOC442670 /// TARP	MGEA5			LMNA	EFHD1		NP	CCND1
UGT2B15	TSPAN5					TCF7L1	PWP2H			MAFF	EGR3		ABCE1	CTTN
GALNACT-2	SLC1A1					TESK2	C1orf121			MGC11256	EIF2B4		DDX46	NUP210
SIAH2	TMEM8					TJP3	SLC25A15			MGC4504	EIF3S6		SNRPD1
CSPG2	AUTS2					CAB39L	FLJ20489			MK-STYX	EIF3S8		EIF3S9
KITLG	RPIB9					IGFBP5	RNU3IP2			MVP	ELF5		BYSL
FKBP4	SPDEF					FLJ11259	FLJ20485			NPAS2	ELOVL4		DNAJA3
KIAA1467	DKFZp566O084					RAB7L1	RIS1			NQO1	ESR1		DDX21
FSCN1	DTX2					DOC1	KIAA0133			NS3TP2	ESRRBL1		EIF3S1
RAD51AP1	JUN					ZNF467				NULL	EVI1		PAI-RBP1
GULP1	ARRB1					GPC1				NUPL2	FASTK		DLAT
TPD52L1	SCARB2					DIO1				OPTN	FBXO28		LOC84549
NJMU-R1	ST6GALNAC2					NCAM2				PAFAH1B1	FBXW2		NOLC1
SIP1	BID					C5orf13				PARD3	FGFR4		SLC39A14
DNCH1	FGFR3					EVI1				PDE9A	FLJ10052		XPOT
C2orf3	SYNGR1					ELF5				PDGFA	FLJ10385		PDCD11
MYB	TBX3					DAB2				PIP5K2C	FLJ10637		MDN1
RPL10	NEDD4L					RAB26				PLD1	FLJ11220		XPO6
AOX1	PKP1					OVOL2				PLSCR1	FLJ11342		HMGB1
WDHD1	PIK3R3					ABCG1				PME-1	FLJ11730		FLJ20758
ZNF492	FRAT1					VAV3				PPP2R5B	FLJ11806		FLJ10439
NPY5R	CAPN1					RWDD2				PRKCA	FLJ11871		RNASEH1
CA12	PEPD					MID1				PRKCH	FLJ12571		CECR5
C6orf216	DENND2D					LMO3				PRSS22	FLJ20641		PUS1
B3GALT3	SPTBN1					RABGAP1L				PTK2B	FLNB		PAPD1
CCNA2	TAPBP					FAM13A1				PXMP2	FTS		FLJ20485
GTF2H2	ZDHHC7					PSCA				PYGL	GAGE1		BRIX
SPA17	ABAT					GPR30				RBMS1	GAGE4		NUP205
DOC1	CXADR					RPIB9				RELB	GALC		TEAD4
KIF1B	FGFR2					AKAP5				RHOG	GALNT12		RHOBTB3
SLC6A14	BNIP3L					DKFZP586A0522				S100P	GAS2L1		PWP1
MACF1	HIG2					DBP				SAT	GDAP1		RHEB
PTGER2	ECHDC2					PPP1R3C				SBF1	GEMIN6		GTF3C4
THBS1	CLCA2					SBLF				SFN	GPC5		NPC1
PCOLCE2	TNFRSF11B					EHF				SLC22A4	GPD1L		SEC63
P15RS	GOSR2									SLC2A6	GPR56		PSMD12
ALMS1	BHLHB2									SLC36A1	GREB1		USP10
ADA	ACOX3									SMURF1	GTF2E1		KDELR3
MPHOSPH9	CRYL1									SP100	H2AFV		HBLD2
TTF2	RHBDF1									SPRY4	H41		AKAP1
CP110	ERBB3									SRCAP	HEBP1		FLJ10504
CCDC2	CRABP2									TAPBP	HELZ		EIF4A1
FLJ12571	PHLDA3									TAPBPL	HRSP12		EIF5B
STK6	ARL7									TBC1D8	HSPB8		TFG
FLJ10292	RAB6B									TIAF1	HSPC051		ABCF2
MTSS1	ANXA9									TNFAIP1	HSPC111		BRCA2
PIGK	FHIT									TNFRSF21	HSPC132		KIAA0690
FLJ10287	ASAHL									TRIM34	HSU79274		CGI-100
APLP1	MID1									TRIM5	HTR2C		PIGL
SLC16A7	DSCR1									TUBB	ID2		HSPC063
ZMYM1	FLJ22662									UPK3B	IGSF3		KCNK5
MANEA	EFNB2									VEGF	INSIG2		MTCP1
ITSN1	SYTL2									ZC3HAV1	INSR		KIAA0582
PCBP2	B4GALT1									ZC3HDC1	ITGAE		FLJ10458
HOXA7	GLS									ZFP36	ITPK1		KIAA0971
PTTG3	ACAA1									ZFP36L1	KBTBD4		FLJ12671
DNAJC12	SH3GL3										KCNK15		PRKDC
TMEM48	MCP										KCNK5		FLJ14888
GCA	GLUD1										KIAA0241		ITGA6
DNA2L	FBP1										KIAA0528		TAF4B
HMMR	ST3GAL5										KIAA0648		FLJ20399
DRIM	LEPREL1										KIAA0759		DDX31
PTPRG	HERPUD1										KIAA1018		RPL18
MYST4	C8orf55										KIAA1076		EIF2B1
RASGRP1	TNFRSF12A										KIAA1196		C10orf7
CISH	TM7SF1										KIAA1467		KIAA0427
SFRS7	PRKCA										KIF5C		MPP6
NES	WNT7B										KRT13		C4BPA
PDCD11	SULT2B1										KRT24		GTF2F2
PIR	ST3GAL1										LANCL2		TLR5
KIAA0586	NEBL										LOC339229		DLC1
ILF3	EPHA2										LOC51185		PMPCA
SFPQ	ANXA4										LOC65243		TOMM20
VARS	MAP3K5										LOC92482		KIAA0179
C10orf18	RNF170										LSM3		STARD13
RAD54L	FLJ20323										LTA4H		LIAS
SLD5	CDC42EP3										LTBP1		TPR
ATP2B4	UBE2L6										MAP3K7IP2		AKAP11
CEP4	SPINT1										MAP3K8		MLH3
METTL4	C21orf25										MAP7		SPIN
IGFBP6	PDXK										MAPBPIP		ARMET
DLEU2 /// BCMSUNL	GDF15										MCM2		KIAA0133
SFRS1	KLHL24										MDC1		UCK2
LOC93349	MUC1										MGC13138		NXT1
TMEFF1	LHPP										MGC16824		PYCRL
PRR3	GLUL										MGC4170		TPRT
C6orf139	PRSS8										MGC8721		ADPGK
TRIM36	AGR2										MGC9651		TXNDC7
KCTD9	SERPINB1										MMRP19		MAC30
TIA1	LOC283537										MPDZ		ASK
GPD2	RAB26										MRPS30		JTV1
ITGA6	VPS13C										MRS2L		DDX10
CABYR	LIMK2										MSMB		NULL
STRN3	SLC11A2										MTIF2		C6orf66
TDG	ACYP2										MTMR1		FLJ10534
ASF1A	PDLIM1										MYB		PRSS23
SYT1	CLMN										MYT1		METTL1
SACS	CLIC3										NAP1L1		AREG
THRAP2	A2M										NCAM2		NPY1R
FLJ20152	LHFPL2										NDUFA8		FXN
CLASP1	QKI										NDUFV2		ARTN
PPM1E	FAM69A										NEK4		EXOSC2
ZBTB10	S100A13										NET1		RRS1
GARNL1	CSTA										NPR3		SLC7A11
KIAA0470	FOS										NR4A2		RANBP5
SMG1	SLC25A16										NR5A2		HRMT1L3
NRIP1	PRRG4										NULL		RPP40
DCAMKL1	LITAF										OSBPL9		RPL37A
THEM2	LY6D										OSGEPL1		GAL
OPA1	PEA15										OSTF1		NOL1
SLC39A6	BTG1										P2RX4		RPS2
LRRIQ2	LOC400451										PAPOLA		TEX10
ZC3H7B	ALDH4A1										PBX1		WDR12
LTBP1	PTPRE										PCCB		PEO1
MBTPS2	SGPL1										PCMT1		RAPGEFL1
C14orf32	C1orf115										PCP4		CT120
DACH1	ATP8A2										PDCD4		QTRTD1
ZNF588	STK38										PDGFC		GEMIN6
COMMD8	TRGC2 /// TRGV9 /// LOC442532 /// LOC442670 /// TARP										PDZK1		MGC2776
FUBP1	LOC57146										PEX7		FLJ13984
LRP12	INSIG2										PGR		MGC2603
HNRPA3	B4GALT4										PIK3C3		TMPRSS3
OGFRL1	KIAA1815										PIK4CB		MGC16279
MTMR4	PPAP2B										PLCG1		GALNT4
AMIGO2	ACOX1										PLCL3		MBTPS2
TUBA3	OPTN										POLD2		DIAPH1
PCP4	GRN										POLG2		ARHGAP11A
ZF	2008-09-10										PRDM4		EGR3
MYCBP2	TNFAIP2										PRDX3		MICB
WASPIP	BACE1										PROS1		PDLIM3
CLASP2	GABARAPL1										PRPF31		FUT4
XK	PLXNB2										PRSS15		ANKMY1
AGL	PAPSS2										PSMD4		15E1.2
BAZ2B	ASAH1										PSTPIP2		ZNF331
NEK4	NPAL3										RAB7L1		DNCH2
NAP1L2	SORL1										RAD21		LRFN4
MMP16	FLJ11286										RASGRP1		FLJ10847
FOXC1	SLIT1										RBM16		BRD9
LOC388335	LIPA										REL		PADI3
SLC15A2	PPP2R2B										RET		DDX28
RBAF600	CLDN4										RFC1		MGC29875
SMCHD1	C3F										RLN2		TNFRSF6
SF3B3	JUNB										RPIB9		MCM4
COL5A1	HCFC1R1										RPL13A		ATAD2
FLJ13576	GSTM2										RPL14		BRIP1
	CRYM										RPL15		HSPB8
	MB										RPL18		FLJ22624
	PMS2L11										RPLP0		E2IG4
	SCNN1A										RPN2		PAK1IP1
	ENC1										RPS11		MRPS2
	MCCC1										RPS21		XBP1
	TLE2										RQCD1		FLJ11184
	IL4R										RUVBL2		FER1L3
	SDC1										SDC2		LOC56902
	SDC4										SEMA3B		SIAH2
	C2orf31										SGCG		IGF1R
	FLJ20920										SH3BP5		ALG8
	TBC1D2										SIAT8C		SGKL
	HBP1										SIPL		DNAJC10
	KRT4										SLC15A2		FLJ22490
	FLJ11000										SLC25A10		GREB1
	LETMD1										SLC25A12		KIAA0830
	CORO2A										SLC25A21		TIPARP
	APP										SLC25A6		MYBL1
	RARG										SLC35A3		TPD52L1
	MBP										SLC35E3		PPAT
	FLJ20366										SLC9A3R1		CA12
	BAMBI										SMAD7		NOL7
	ALAD										SMARCE1		RARA
	CALD1										SNX4		MYB
	EGR1										SPATA7		TFF1
	SH3BGRL										SSFA2		THRAP2
	OSBPL1A										STRA13		FHL2
	ELF5										STUB1		RASGRP1
	HEXIM1										TATDN2		DLEU1
	CDC42BPA										TBC1D5		PTGES
	NS3TP2										TCFL5		ELOVL2
	CD151										TCN1		WDHD1
	MXD4										TDRD3		FLJ10036
	PPL										TFF1		SLC25A15
	LMO2										TGIF2		SLC39A8
	IFT20										TIAM1		TEX14
	WDR45										TMEM14A		CISH
	FLJ11127										TMPRSS3		ZNF259
	ACSL1										TOB1		THBS1
	TGFA										TOP2B		SLC9A3R1
	ZFP36L2										TPD52L1		PPIF
	C11orf32										TRIM23		TIEG
	BATF										TST		NRIP1
	FXYD3										TXNL4A		CTPS
	NEDD9										UBE3B		TPBG
	SCCPDH										UBP1		CXCL12
	RNF19										UGT2B15		ADCY9
	ARHGAP8 /// LOC553158										UNC13B		IRS1
	FAM59A										UST		PLK4
	EDN1										WDR10		EEF1E1
	CCNG2										WNT2B		LRP8
	GGPS1										XPO7		WHSC1
	TACSTD2										ZBTB17		ADSL
	PINK1										ZFP64		OLFM1
	HES1										ZNF239		SDCCAG3
	MYO1B										ZNF432		SNX24
	KIAA0323										ZNF83		IL17RB
	EPS8L2												FLJ10116
	PBX1												FLJ10826
	RGS10												SVIL
	DHRS2												SLC2A1
	S100A4												FKBP11
	EPB41L4A												TRA1
	CG018												ABHD2
	GATM												SLC26A2
	CA5B												THRB
	PCAF												SEC61A1
	RABGAP1L												MGC50853
	GADD45B												STC1
	COLEC12												WBSCR22
	COTL1												SULF1
	GPRC5A												EPS15L1
	RAB20												ASB13
	FLJ13639												SEMA3C
	LY6E												TIAM1
	ChGn												RCL1
	NBLA03831												DKFZP434L0117
	HLA-E												MGAT2
	CLDN1												STC2
	MGC13024												RUNX1
	STEAP3												LOC200895
	TIMP3												MGC5528
	EDN2												TOP2A
	VAMP5												TNPO1
	FLJ11235												SLC7A1
	PSMB10												MPHOSPH9
	CAST												LRIG1
	MGLL												AK3
	BCAR3												LRRFIP2
	ANG /// RNASE4												RFC3
	C18orf1												DEPDC6
	CROT												ADD3
	SMPDL3A												CAP2
	FLJ13841												SLC7A5
	BIK												AMFR
	PHLDA1												AMMECR1
	RIPK4												TFRC
	TTYH1												ITPK1
	PTGER4												P15RS
	MSX2												LRRFIP1
	DHRS8												KIAA0889
	S100A14												CCND1
	LU												SRP46
	DIO1												ADRA2A
	THEG												ELOVL5
	LY6G6C												SF3B5
	EFHD1												FBXO42
	SNF1LK												HLA-DRB3
	LMBRD1												GPATC1
	TAGLN												UGCG
	C14orf45												RPS14
	GGCX												FLJ20156
	PFKFB3												SFRS1
	CTNNA3												SMARCA1
	SLC22A4												GTF2A1
	GSTM4												GADD45B
	TACC1												DCBLD2
	SH2D4A												KLF12
	EPLIN												RLN2
	ATP9A												NADSYN1
	VGLL1												HEY2
	C8orf72												PODXL
	TRIM2												TBCE
	LOC441453												C6orf4
	PPAP2C												DICER1
	WIPI49												FLJ10618
	LXN												UNG
	CTSH												CDC7
	IGFBP5												USP1
	RAP1GA1												MGC22679
	CAPG												FLJ23311
	SCUBE2												SEPHS1
	PZP												SHCBP1
	KLF5												YY1
	ACP6												PAPOLA
	EFNA1												LOC90410
	CLU												MSCP
	ALCAM												ACAT2
	ST6GALNAC5												H41
	SAT												SSX2IP
	CST6												IQCB1
	FLJ11017												CYP2B6
	PPARG												MBNL1
	SASH1												KIAA0409
	H2AFY												NUP210
	AKR1B10												KIAA0406
	UNG2												ARL5
	LARP6												MRPL39
	OLFML3												E2IG2
	GOLPH2												NBL1
	FMO5												KIAA0469
	BBS1												SLC25A17
	S100A6												KIAA1026
	ERBB2												RPS21
	SMAD3												C22orf9
	FLJ22671												HNRPD
	ABCC4												MXI1
	EYA2												HNRPA1
	BCL6												RPL17
	CMKOR1												JJAZ1
	ITGB6												MST4
	GPR143												CHSY1
	KLK6												NPM3
	WNT4												SNAPC4
	SCHIP1												DHX30
	PALMD												PFAS
	CD59												MARS
	BCL2L1												ELYS
	CXCR4												FLJ13220
	GDPD3												ZNF232
	PPP1R3C												FLJ20533
	BTG2												PTCD2
	DAB2												DCLRE1A
	CENTD1												IPO7
	CLDN9												PABPC4
	CYP1A1												LGMN
	SLC17A5												CCT6A
	TPK1												TOMM70A
	EPHX1												IFRD1
	SEMA5A												POLS
	FAM13A1												LYPLA1
	ABLIM3												TFAM
	EGLN3												AP1S2
	MGC17330												RAD1
	SEPP1												GLS2
	FLJ11259												FLNB
	CRISPLD2												CCT5
	GALNT10												CYCS
	LMCD1												DUT
	LOC57228												RABGGTB
	EVA1												PROSC
	RWDD2												SLC1A4
	AKR1C3												C4orf15
	PGM3												EED
	CAMK2N1												LRPPRC
	ATP8A1												GCN1L1
	SPRY1												CPSF5
	PDE8B												RPL13
	CALML5												DLEU2
	YPEL5												HIRA
	TM4SF1												CRK7
	BEXL1												AFURS1
	GPCR5A												C21orf66
	KIAA1102												FLJ14827
	GABARAPL1 /// GABARAPL3												ARMC1
	C1orf106												POLQ
	SLC29A3												CSPG5
	TENS1												FLJ20364
	SH3YL1												TTF1
	FGF13												FTSJ2
	ALDH3B2												SYNE2
	TMPRSS2												BTN3A2
	TMEPAI												LOC151162
	EHF												CCNB1IP1
	TSPAN1												CALML4
	GSN												EIF1AX
	EMP1												IGFBP4
	ELF3												DVL1
	SLC2A10												RNGTT
	LYPD1												PMAIP1
	AMPH												FTLL1
	RAFTLIN												HOXA7
	TGFBI												PGR
	DHRS3												ZNF551
	AQP3												ALMS1
	KIAA0513												RNU17D
	TGFB2												POGK
	ACAA2												FLJ20508
	TNFRSF21												MYBBP1A
	CYBRD1												FLJ22578
	KRT7												HRASLS
	PLLP												CARD15
	TSC22D3												C14orf160
	EPAS1												C15orf12
	MAFF												SEH1L
	MGP												EHF
	MAOA												GJA7
	DDIT4												ZNF607
	SLC31A2												SQLE
	KRT23												EAF2
	RNASE4												HERC5
	PPFIBP2												CRAT
	HMGCS2												RB1
	BLNK												KIAA0117
	ARHGDIB												TNIK
	C10orf116												SLAC2-B
	TNFSF15												FLJ13072
	TSPAN12												C14orf139
	SBLF												TNFSF15
	NDRG1												LEF1
	KRTHB6												RPS15
	UPK3B												RPA1
	CAPN2												AASDHPPT
	ABCC3												E2F3
	CYP4B1												CXCL10
	MALL												NKRF
	CTGF												RGS7
	TXNIP												CSF2RA
	STAT4												F9
	BCAS1												MYT2
	DPYD												HAT
	GALNT12												CXCL3
	ALDH1A3												HLA-DRB1
	VTCN1												GP1BB
	UPK2												LRRN3
	GPR51												PTGER3
	GPC1												TTBK2
	CEACAM6												CP
	RGL1												DGCR11
	ENTPD3												C1orf46
	S100P												DKFZP564M1462
	GPR109B												HLA-DRB6
	CP												SLC39A9
	PSCA												TXNL4B
	IGFBP3												FLJ10781
	UPK1A												SPRR3
													CNTNAP2
													LHX6
													ZCCHC4
													MOCOS
													C14orf127
													FLJ10246
													MCM3APAS
													C10orf110
													PRDM5
													FLJ14129
													PPP1R9A
													PUS3
													LOC123872
													MSF
													CELSR1
													ZBED4
													C11orf8
													CLCN5
													TM4SF10
													KIAA0738
													NASP
													NPAT
													PKNOX1
													ASXL1
													NDE1
													PHF15
													SPTBN1
													DR1
													HPS4
													KIAA0182
													ICA1
													LOC146712
													ATP1A1
													ITPKC
													ARIH2
													GK001
													ANKFY1
													PLEKHB2
													ATP2A2
													MDS006
													LMAN1
													DDX3X
													ATP6V0A2
													RAB27A
													STS
													USP7
													AK2
													ZNF589
													LOC283820
													UMPS
													VDR
													NCKAP1
													SLC16A6
													EIF4G1
													CAMKK2
													SCLY
													KIAA0664
													p66alpha
													SLC25A12
													CGI-01
													ZNF297B
													BTD
													SET
													FEZ1
													EEF2
													ATM
													MACF1
													SART3
													PTK9
													RABEP1
													GRB2
													FLJ20366
													RAB2
													SFRS14
													GPX3
													PFKFB3
													SFRS8
													B3GNT6
													PRKX
													ANKRD26
													POLG2
													TNFRSF6B
													FBXL4
													VG5Q
													CSNK2A1
													38231
													CLCN2
													REC14
													C18orf25
													CGI-07
													ATP13A
													OXR1
													PFDN2
													NOTCH1
													PEX26
													CUEDC1
													FAIM
													HSPC135
													PRO1580
													UTP14A
													CRSP8
													KIAA1393
													KIAA0542
													ACCN2
													LPHN1
													LOC339229
													FLJ21945
													UBE4B
													PHB
													NMT1
													CUL4A
													SCARB1
													COPS8
													CSTF1
													KIAA0040
													ZCWCC1
													CLOCK
													IPO8
													PLCL1
													KCNJ2
													CYP2R1
													AMPD3
													CRI1
													MAX
													NR2C1
													PEG10
													RFP
													KIAA0368
													DHX29
													WNT5A
													C21orf18
													C19orf2
													MTMR4
													C6orf69
													SIAT1
													ARFGEF2
													C1orf24
													PDXK
													CABC1
													PSARL
													C20orf42
													LIMD1
													DBR1
													FKBPL
													FBXO22
													MGC3731
													UROD
													ZFR
													ASMTL
													ZNF142
