# Supplementary material for: Genes responsive to both oxidant stress and loss of estrogen receptor function identify a poor prognosis group of estrogen receptor positive primary breast cancers
Source: Breast Cancer Res. 2008 Jul 17;10(4):R61. doi: 10.1186/bcr2120 (PMC2575534; doi:10.1186/bcr2120)
Supplement: Additional file 3 — An Excel file providing a list of genes responsive to each of the eight different MCF7 treatment conditions (72 hours of estrogen [E] deprivation; 72 hours of ER-α siRNA knockdown; 8 hours of diamide; 8 hours H2O2 and 8 hours of menadione [K3]; 72 hours of ER-α siRNA and 8 hours diamide; 72 hours ER-α siRNA and 8 hours of H2O2; 72 hours of ER-α siRNA and 8 hours K3). [file bcr2120-S3.xls]

## Sheet: 72h E Deprivation
Gene ID	Gene Name	Fold Change
209990_s_at	GPR51	33.5701
214624_at	UPK1A	39.4115
39248_at	AQP3	19.4782
212143_s_at	IGFBP3	17.5178
213240_s_at	KRT4	66.7232
210095_s_at	IGFBP3	14.608
215729_s_at	VGLL1	19.0444
204351_at	S100P	11.3939
204846_at	CP	12.8894
217077_s_at	GPR51	11.9127
217047_s_at	FAM13A1	11.0945
209568_s_at	RGL1	10.7601
214858_at	GPC1	10.0983
205319_at	PSCA	13.272
212636_at	QKI	8.56175
211657_at	CEACAM6	10.2764
219768_at	VTCN1	9.73714
202973_x_at	FAM13A1	12.4016
209991_x_at	GPR51	10.0665
211679_x_at	GPR51	12.6395
209641_s_at	ABCC3	7.91448
208763_s_at	TSC22D3	6.98635
208683_at	CAPN2	7.24377
205220_at	GPR109B	11.5537
203757_s_at	CEACAM6	12.9096
201324_at	EMP1	15.4867
201010_s_at	TXNIP	8.53714
207862_at	UPK2	10.0128
218885_s_at	GALNT12	9.21715
201008_s_at	TXNIP	10.0785
210096_at	CYP4B1	7.72762
203180_at	ALDH1A3	9.42506
39249_at	AQP3	9.19078
206118_at	STAT4	8.56743
208161_s_at	ABCC3	7.30202
201009_s_at	TXNIP	8.86295
200878_at	EPAS1	7.11983
212741_at	MAOA	7.24888
221085_at	TNFSF15	6.07824
204378_at	BCAS1	8.68393
202887_s_at	DDIT4	5.42545
200632_s_at	NDRG1	6.58897
209386_at	TM4SF1	5.67824
204646_at	DPYD	9.19587
204388_s_at	MAOA	6.66411
202291_s_at	MGP	5.26163
213413_at	SBLF	6.24728
203571_s_at	C10orf116	6.06034
201236_s_at	BTG2	7.18867
212841_s_at	PPFIBP2	5.65802
218963_s_at	KRT23	5.53529
214581_x_at	TNFRSF21	5.81059
204204_at	SLC31A2	5.51261
201694_s_at	EGR1	5.76969
212327_at	KIAA1102	4.91849
204607_at	HMGCS2	5.78376
204941_s_at	ALDH3B2	5.06895
36711_at	MAFF	5.2338
218856_at	TNFRSF21	4.71506
209101_at	CTGF	8.30149
205257_s_at	AMPH	4.40409
201288_at	ARHGDIB	5.93568
221024_s_at	SLC2A10	4.38871
206658_at	UPK3B	7.10614
207655_s_at	BLNK	5.88005
214040_s_at	GSN	4.54618
209373_at	MALL	7.86894
202003_s_at	ACAA2	4.66548
217875_s_at	TMEPAI	4.0916
212646_at	RAFTLIN	4.44681
210827_s_at	ELF3	4.38733
202481_at	DHRS3	4.50809
207001_x_at	TSC22D3	5.0678
200962_at	RPL31	4.41934
206191_at	ENTPD3	11.1381
215189_at	KRTHB6	6.92058
204519_s_at	PLLP	4.99316
203780_at	EVA1	3.98309
217853_at	TENS1	3.91128
207996_s_at	C18orf1	5.70712
206665_s_at	BCL2L1	4.05536
212328_at	KIAA1102	4.88274
201325_s_at	EMP1	4.30943
201510_at	ELF3	4.80242
205158_at	RNASE4	4.30725
220407_s_at	TGFB2	4.07342
201506_at	TGFBI	4.45321
204942_s_at	ALDH3B2	4.04695
203747_at	AQP3	4.50956
209016_s_at	KRT7	4.933
201278_at	DAB2	4.26156
217783_s_at	YPEL5	3.69193
209288_s_at	CDC42EP3	4.00936
209201_x_at	CXCR4	3.71186
209387_s_at	TM4SF1	3.69509
204389_at	MAOA	5.34811
204546_at	KIAA0513	4.52218
204019_s_at	SH3YL1	3.95017
211559_s_at	CCNG2	3.49695
206068_s_at	ACADL	3.4677
200879_s_at	EPAS1	5.2058
207357_s_at	GALNT10	3.46294
219232_s_at	EGLN3	3.41161
209114_at	TSPAN1	4.17906
209212_s_at	KLF5	3.67334
209574_s_at	C18orf1	4.68022
214082_at	CA5B	3.91491
212256_at	GALNT10	3.88182
211689_s_at	TMPRSS2	4.07513
218309_at	CAMK2N1	3.59428
205730_s_at	ABLIM3	3.39756
219344_at	SLC29A3	3.86076
201280_s_at	DAB2	4.89012
213397_x_at	RNASE4	5.61973
200696_s_at	GSN	4.21571
215440_s_at	BEXL1	3.7021
212325_at	KIAA1102	3.7737
209679_s_at	LOC57228	3.49069
221788_at	PGM3	3.55653
202017_at	EPHX1	3.31226
212909_at	LYPD1	4.39267
209170_s_at	GPM6B	3.24403
213702_x_at	ASAH1	3.15845
211958_at	IGFBP5	3.79701
219274_at	TSPAN12	6.08359
218284_at	SMAD3	3.46018
204149_s_at	GSTM4	3.35279
202342_s_at	TRIM2	3.74458
209160_at	AKR1C3	3.55198
203779_s_at	EVA1	3.50303
208083_s_at	ITGB6	3.41674
218901_at	PLSCR4	3.22075
221218_s_at	TPK1	3.30199
211458_s_at	GABARAPL1 /// GABARAPL3	3.77804
215034_s_at	TM4SF1	6.10004
213555_at	RWDD2	3.52059
218574_s_at	LMCD1	3.47412
219722_s_at	GDPD3	3.23545
217889_s_at	CYBRD1	4.92233
201427_s_at	SEPP1	3.44328
218162_at	OLFML3	2.96877
211919_s_at	CXCR4	3.61556
209909_s_at	TGFB2	4.57848
201367_s_at	ZFP36L2	3.65869
211959_at	IGFBP5	3.1126
212463_at	CD59	3.21453
216836_s_at	ERBB2	3.05007
205110_s_at	FGF13	3.95339
219010_at	C1orf106	3.7897
201951_at	ALCAM	3.26935
210592_s_at	SAT	3.45443
218627_at	FLJ11259	3.4495
203394_s_at	HES1	2.97173
215990_s_at	BCL6	3.10467
213988_s_at	SAT	3.45163
201235_s_at	BTG2	3.24379
215037_s_at	BCL2L1	3.21529
201279_s_at	DAB2	3.44641
213228_at	PDE8B	3.68229
217728_at	S100A6	3.01686
219197_s_at	SCUBE2	2.82644
203140_at	BCL6	3.10173
214079_at	DHRS2	3.369
209529_at	PPAP2C	2.79275
220414_at	CALML5	3.69066
221041_s_at	SLC17A5	3.28282
221854_at	PKP1	3.83057
219450_at	FLJ11017	2.90323
218471_s_at	BBS1	3.00579
204030_s_at	SCHIP1	3.19258
214953_s_at	APP	3.33503
204284_at	PPP1R3C	3.24035
208084_at	ITGB6	3.14129
200911_s_at	TACC1	2.97425
202023_at	EFNA1	2.84396
203065_s_at	CAV1	2.98905
214500_at	H2AFY	2.92816
219850_s_at	EHF	4.14457
203323_at	CAV2	2.802
218651_s_at	LARP6	2.95326
202972_s_at	FAM13A1	3.39413
210757_x_at	DAB2	3.25092
208791_at	CLU	2.84567
210021_s_at	UNG2	2.94793
212262_at	QKI	2.90121
217892_s_at	EPLIN	2.73031
221541_at	CRISPLD2	3.45578
41644_at	SASH1	2.90806
212321_at	SGPL1	3.10896
212097_at	CAV1	2.74611
202295_s_at	CTSH	2.80665
218736_s_at	PALMD	3.19433
205397_x_at	SMAD3	3.08866
201952_at	ALCAM	2.8495
205351_at	GGCX	2.68381
207275_s_at	ACSL1	2.87353
201850_at	CAPG	2.82565
208180_s_at	HIST1H4H	2.78561
218677_at	S100A14	2.61971
217028_at	CXCR4	3.22097
203827_at	WIPI49	2.80298
205398_s_at	SMAD3	3.06458
206696_at	GPR143	3.16399
215945_s_at	TRIM2	3.02256
209286_at	CDC42EP3	3.19913
210980_s_at	ASAH1	3.13389
221757_at	MGC17330	3.44176
91826_at	EPS8L1	3.07359
213236_at	SASH1	3.22202
202341_s_at	TRIM2	2.76606
203455_s_at	SAT	2.88595
205749_at	CYP1A1	3.28078
217771_at	GOLPH2	2.97588
210319_x_at	MSX2	2.8244
212977_at	CMKOR1	3.1285
202464_s_at	PFKFB3	2.68591
209692_at	EYA2	3.0843
217551_at	LOC441453	2.77082
218191_s_at	LMBRD1	2.66679
207847_s_at	MUC1	2.79488
205405_at	SEMA5A	3.31928
218487_at	ALAD	2.87514
209343_at	EFHD1	2.65254
212312_at	BCL2L1	2.77038
209211_at	KLF5	2.83648
208606_s_at	WNT4	3.1876
202948_at	IL1R1	2.6759
201369_s_at	ZFP36L2	3.46518
203196_at	ABCC4	3.07502
206595_at	CST6	2.88856
220815_at	CTNNA3	2.6915
202149_at	NEDD9	2.57731
202770_s_at	CCNG2	2.84587
203186_s_at	S100A4	2.43418
219622_at	RAB20	2.45753
212365_at	MYO1B	2.54759
204589_at	NUAK1	2.68317
220606_s_at	NBLA03831	2.47022
202659_at	PSMB10	2.5168
208908_s_at	CAST	2.65041
201826_s_at	SCCPDH	2.46738
220808_at	THEG	2.63865
215253_s_at	DSCR1	2.44016
212444_at	GPCR5A	3.73395
204573_at	CROT	2.5533
221959_at	C8orf72	2.76138
207467_x_at	CAST	2.52181
205555_s_at	MSX2	2.60699
218795_at	ACP6	2.83898
208407_s_at	CTNND1	2.62726
216129_at	ATP9A	2.75538
205780_at	BIK	2.57112
219032_x_at	OPN3	2.48297
206094_x_at	UGT1A6	2.46016
215125_s_at	UGT1A10 /// UGT1A8 /// UGT1A7 /// UGT1A6 /// UGT1A5 /// UGT1A9 /// UGT1A4 /// UGT1A1 /// UGT1A3	2.60707
212558_at	SPRY1	3.62018
204032_at	BCAR3	2.52793
202286_s_at	TACSTD2	2.40913
206746_at	BFSP1	2.7197
216733_s_at	GATM	2.87538
201311_s_at	SH3BGRL	2.58098
203178_at	GATM	2.4445
203911_at	RAP1GA1	2.81022
218729_at	LXN	2.80651
40093_at	LU	2.63163
201368_at	ZFP36L2	2.34458
211144_x_at	TRGC2	2.30219
206561_s_at	AKR1B10	2.93454
213618_at	CENTD1	3.26801
202488_s_at	FXYD3	2.35928
205487_s_at	VGLL1	2.75968
207114_at	LY6G6C	2.65012
204532_x_at	UGT1A10 /// UGT1A8 /// UGT1A7 /// UGT1A6 /// UGT1A5 /// UGT1A9 /// UGT1A4 /// UGT1A1 /// UGT1A3	2.42185
201148_s_at	TIMP3	2.29523
204319_s_at	RGS10	2.42518
210764_s_at	CYR61	2.45168
221985_at	KLHL24	3.01804
221059_s_at	COTL1	2.45268
208792_s_at	CLU	2.46769
212586_at	CAST	3.09011
209305_s_at	GADD45B	2.44962
204897_at	PTGER4	2.60333
204929_s_at	VAMP5	2.50137
221880_s_at	LOC400451	2.39693
202145_at	LY6E	2.46045
205141_at	ANG /// RNASE4	2.53257
212356_at	KIAA0323	2.41839
201825_s_at	SCCPDH	2.38228
56256_at	SIDT2	2.26683
220625_s_at	ELF5	2.27212
200920_s_at	BTG1	2.4231
209018_s_at	PINK1	2.47218
219476_at	C1orf116	2.69021
204306_s_at	CD151	2.2978
205160_at	PEX11A	2.70461
203108_at	GPRC5A	2.45613
203424_s_at	IGFBP5	2.80986
209034_at	PNRC1	2.32232
220173_at	C14orf45	2.67542
213693_s_at	MUC1	2.38283
210912_x_at	GSTM4	2.70469
205776_at	FMO5	2.98657
220149_at	FLJ22671	3.06489
218180_s_at	EPS8L2	2.41902
209292_at	ID4	2.58386
214635_at	CLDN9	3.26807
219049_at	ChGn	2.46748
210312_s_at	IFT20	2.31846
219749_at	SH2D4A	2.71472
205980_s_at	ARHGAP8 /// LOC553158	2.39283
208510_s_at	PPARG	2.90486
218537_at	HCFC1R1	2.2871
206069_s_at	ACADL	2.40434
213624_at	SMPDL3A	2.55733
210778_s_at	MXD4	2.5237
202150_s_at	NEDD9	2.36812
215342_s_at	RABGAP1L	2.44923
203304_at	BAMBI	2.24992
219377_at	FAM59A	2.39641
217996_at	PHLDA1	2.79852
209539_at	ARHGEF6	2.81756
37117_at	ARHGAP8 /// LOC553158	2.52643
212364_at	MYO1B	2.41521
203501_at	PGCP	2.52674
213106_at	ATP8A1	3.59707
202096_s_at	BZRP	2.21482
222043_at	CLU	2.22527
220624_s_at	ELF5	2.37824
204188_s_at	RARG	2.24219
208078_s_at	SNF1LK	2.65538
218182_s_at	CLDN1	2.47784
212345_s_at	CREB3L2	2.25528
214543_x_at	QKI	2.17249
203845_at	PCAF	2.44827
215806_x_at	TRGC2 /// TRGV9 /// LOC442532 /// LOC442670 /// TARP	2.43623
208596_s_at	UGT1A10 /// UGT1A8 /// UGT1A7 /// UGT1A6 /// UGT1A5 /// UGT1A9 /// UGT1A4 /// UGT1A1 /// UGT1A3	2.34082
204733_at	KLK6	3.18325
219561_at	COPZ2	2.42622
204179_at	MB	2.16511
217997_at	PHLDA1	2.57895
201360_at	CST3	2.1442
219718_at	FLJ10986	2.16622
220120_s_at	EPB41L4A	2.44286
209573_s_at	C18orf1	2.54424
217437_s_at	TACC1	2.71159
207330_at	PZP	2.82963
203722_at	ALDH4A1	2.32366
207126_x_at	UGT1A10 /// UGT1A8 /// UGT1A7 /// UGT1A6 /// UGT1A5 /// UGT1A9 /// UGT1A4 /// UGT1A1 /// UGT1A3	2.37775
207980_s_at	CITED2	2.46023
218489_s_at	ALAD	2.25394
210136_at	MBP	2.24317
203407_at	PPL	2.3106
218440_at	MCCC1	2.17289
221245_s_at	C2orf31	2.1944
221215_s_at	RIPK4	2.59663
209813_x_at	TRGC2 /// TRGV9 /// LOC442532 /// LOC442670 /// TARP	2.20888
221665_s_at	EPS8L1	2.67001
209019_s_at	PINK1	2.4097
218960_at	TMPRSS4	2.70469
202815_s_at	HEXIM1	2.27488
220119_at	EPB41L4A	2.43536
204952_at	LYPD3	2.38377
206457_s_at	DIO1	2.63238
202793_at	C3F	2.14713
205490_x_at	GJB3	2.24697
200704_at	LITAF	2.20974
206463_s_at	DHRS2	2.42962
201147_s_at	TIMP3	2.48701
40837_at	TLE2	2.17289
204800_s_at	FLJ13639	2.46011
205547_s_at	TAGLN	2.67341
221864_at	MGC13024	2.47901
209369_at	ANXA3	2.43867
218424_s_at	STEAP3	2.48302
213103_at	STARD13	2.37871
218174_s_at	C10orf57	2.24437
205253_at	PBX1	2.42149
211284_s_at	GRN	2.28155
205965_at	BATF	2.35231
218706_s_at	NS3TP2	2.28591
205896_at	SLC22A4	2.70205
216210_x_at	TRIOBP	2.16271
203453_at	SCNN1A	2.17021
218995_s_at	EDN1	2.39642
206860_s_at	FLJ20323	2.19251
212347_x_at	MXD4	2.30315
203123_s_at	SLC11A2	2.12266
218280_x_at	HIST2H2AA	2.15498
208890_s_at	PLXNB2	2.12057
214177_s_at	PBXIP1	2.21847
220441_at	FLJ13236	2.07325
219856_at	C1orf116	2.82468
202489_s_at	FXYD3	2.20766
214433_s_at	SELENBP1	2.24326
217989_at	DHRS8	2.61462
216268_s_at	JAG1	2.16121
218342_s_at	KIAA1815	2.10388
206059_at	ZNF91	2.31027
216920_s_at	TRGC2 /// TRGV9 /// LOC442532 /// LOC442670 /// TARP	2.08344
209600_s_at	ACOX1	2.11071
212263_at	QKI	2.03113
200706_s_at	LITAF	2.05484
213501_at	ACOX1	2.08956
202071_at	SDC4	2.1917
204034_at	ETHE1	2.08847
202321_at	GGPS1	2.40584
201287_s_at	SDC1	2.17971
209460_at	ABAT	2.07296
209276_s_at	GLRX	2.17431
220979_s_at	ST6GALNAC5	2.87071
205382_s_at	DF	2.24557
203058_s_at	PAPSS2	2.12255
205161_s_at	PEX11A	2.0897
213375_s_at	CG018	2.44194
201887_at	IL13RA1	2.03003
201847_at	LIPA	2.14175
221478_at	BNIP3L	2.28971
205807_s_at	TUFT1	2.06034
215333_x_at	GSTM1	2.23242
209217_s_at	WDR45	2.3247
202364_at	MXI1	2.05483
213902_at	ASAH1	2.131
216041_x_at	GRN	2.17529
202759_s_at	PALM2-AKAP2	2.13795
212658_at	LHFPL2	2.02662
201286_at	SDC1	2.20039
207170_s_at	LETMD1	2.22504
208937_s_at	ID1	2.19329
212560_at	C11orf32	2.3486
206482_at	PTK6	2.33158
204550_x_at	GSTM1	2.31335
204922_at	FLJ22531	2.17161
217904_s_at	BACE1	2.11745
201963_at	ACSL1	2.32891
209357_at	CITED2	2.22629
201428_at	CLDN4	2.14638
212876_at	B4GALT4	2.0985
218844_at	FLJ20920	2.19566
202769_at	CCNG2	2.40458
221019_s_at	COLEC12	2.45264
209633_at	PPP2R3A	1.99211
207129_at	CA5B	2.44492
219562_at	RAB26	1.99099
208817_at	COMT	1.9989
204112_s_at	HNMT	2.33477
202025_x_at	ACAA1	2.1691
207222_at	PLA2G10	2.87849
209485_s_at	OSBPL1A	2.27186
219694_at	FLJ11127	2.32819
212647_at	RRAS	2.0847
179_at	PMS2L11	2.16641
221756_at	MGC17330	2.28257
208818_s_at	COMT	1.99848
200678_x_at	GRN	2.11463
210276_s_at	TRIOBP	2.25603
209917_s_at	TP53AP1	2.24432
218692_at	FLJ20366	2.24527
202598_at	S100A13	2.03893
203794_at	CDC42BPA	2.1203
202545_at	PRKCD	2.14796
201926_s_at	DAF	2.08758
203395_s_at	HES1	2.41195
209504_s_at	PLEKHB1	2.60755
204484_at	PIK3C2B	2.32521
200904_at	HLA-E	2.47772
54632_at	THADA	2.03706
201302_at	ANXA4	2.08139
50965_at	RAB26	2.07393
209189_at	FOS	2.03955
202951_at	STK38	2.08213
209398_at	HIST1H1C	2.09382
212989_at	TMEM23	2.03244
201693_s_at	EGR1	2.26226
212845_at	SAMD4	2.2167
205489_at	CRYM	2.16384
203226_s_at	TSPAN31	2.00136
203355_s_at	PSD3	2.16885
51158_at	LOC400451	2.06244
218429_s_at	FLJ11286	2.13987
214464_at	CDC42BPA	2.28473
209216_at	WDR45	2.43616
209355_s_at	PPAP2B	2.10407
202378_s_at	LEPROT	1.96556
205016_at	TGFA	2.33052
200788_s_at	PEA15	2.05864
201312_s_at	SH3BGRL	2.26933
202838_at	FUCA1	1.99627
218613_at	PSD3	2.23538
212151_at	PBX1	2.08602
208690_s_at	PDLIM1	2.00324
213272_s_at	LOC57146	2.0846
203185_at	RASSF2	2.25043
213601_at	SLIT1	2.13987
204418_x_at	GSTM2	2.16197
219734_at	SIDT1	2.15551
222129_at	C2orf17	2.33692
204304_s_at	PROM1	1.93612
203306_s_at	SLC35A1	2.02972
206417_at	CNGA1	2.31755
202351_at	ITGAV	2.23501
219033_at	PARP8	2.00019
212226_s_at	PPAP2B	2.02196
208381_s_at	SGPL1	2.07503
203125_x_at	SLC11A2	1.99857
212148_at	PBX1	2.19502
203638_s_at	FGFR2	2.08438
211724_x_at	FLJ20323	1.94258
202098_s_at	HRMT1L1	1.90126
200921_s_at	BTG1	2.06217
219529_at	CLIC3	2.00904
221511_x_at	CCPG1	2.19293
208092_s_at	FAM49A	1.94868
209102_s_at	HBP1	2.20322
202074_s_at	OPTN	2.11422
203799_at	CD302	2.14966
202795_x_at	TRIOBP	2.11175
204971_at	CSTA	2.03948
216044_x_at	FAM69A	2.03162
201301_s_at	ANXA4	1.93653
210540_s_at	B4GALT4	1.93418
214469_at	HIST1H2AE	2.06155
213849_s_at	PPP2R2B	2.14331
208664_s_at	TTC3	1.97337
218485_s_at	SLC35C1	2.00873
200771_at	LAMC1	2.094
208816_x_at	ANXA2P2	1.91644
212503_s_at	KIAA0934	2.04752
209566_at	INSIG2	2.08486
217202_s_at	GLUL	2.08781
201412_at	LRP10	1.91853
46142_at	FLJ12681	1.94608
205538_at	CORO2A	2.23134
210886_x_at	TP53AP1	1.98913
201666_at	TIMP1	1.99551
45714_at	HCFC1R1	2.15115
216594_x_at	AKR1C1	1.89012
218019_s_at	PDXK	2.18973
205190_at	PLS1	2.03049
213695_at	PON3	2.03306
214290_s_at	HIST2H2AA	1.90907
200946_x_at	GLUD1	1.87984
220212_s_at	THADA	2.13216
202826_at	SPINT1	1.95176
218849_s_at	PPP1R13L	1.92704
214720_x_at	39335	2.11506
214579_at	NPAL3	2.13162
205031_at	EFNB3	1.9025
201289_at	CYR61	2.0018
208992_s_at	STAT3	1.93776
219995_s_at	FLJ13841	2.57063
219806_s_at	FN5	1.85181
201193_at	IDH1	1.89219
211026_s_at	MGLL	2.52282
203585_at	ZNF185	2.02523
202782_s_at	SKIP	2.11723
215185_at	LOC441468	1.94894
201340_s_at	ENC1	2.17038
200710_at	ACADVL	1.92407
214889_at	DKFZP564J102	2.00092
218368_s_at	TNFRSF12A	1.90503
218581_at	ABHD4	2.0123
213506_at	F2RL1	2.04431
202510_s_at	TNFAIP2	2.11698
206758_at	EDN2	2.49585
214283_at	MAC30	2.01416
220364_at	FLJ11235	2.5065
201811_x_at	SH3BP5	1.84564
206833_s_at	ACYP2	1.99987
208228_s_at	FGFR2	2.1313
214274_s_at	ACAA1	1.86377
203097_s_at	RAPGEF2	1.92841
209590_at	BMP7	1.95111
201464_x_at	JUN	1.93979
218999_at	FLJ11000	2.20664
220108_at	GNA14	2.12629
204856_at	B3GNT3	2.14203
203509_at	SORL1	2.13347
208991_at	STAT3	1.91824
201810_s_at	SH3BP5	1.9487
202525_at	PRSS8	1.9773
208322_s_at	ST3GAL1	1.92631
202377_at	LEPR /// LEPROT	1.95337
218952_at	PCSK1N	1.91844
212923_s_at	C6orf145	1.91881
212183_at	NUDT4	1.89149
203961_at	NEBL	1.93269
220483_s_at	RNF19	2.38802
219415_at	TTYH1	2.60201
208868_s_at	GABARAPL1	2.11873
215794_x_at	GLUD2	1.85386
206600_s_at	SLC16A5	2.5327
212334_at	GNS	1.90097
208296_x_at	TNFAIP8	2.07556
202181_at	KIAA0247	2.04927
211552_s_at	ALDH4A1	2.06798
209848_s_at	SILV	1.90536
205759_s_at	SULT2B1	1.92251
212875_s_at	C21orf25	1.9532
217168_s_at	HERPUD1	1.8987
205145_s_at	MYL5	2.06337
206782_s_at	DNAJC4	2.33289
210127_at	RAB6B	1.84142
207291_at	PRRG4	2.04539
203217_s_at	ST3GAL5	1.88488
200905_x_at	HLA-E	1.83336
201473_at	JUNB	2.14782
218723_s_at	RGC32	2.12798
219860_at	LY6G5C	1.8437
200602_at	APP	2.23225
214151_s_at	CCPG1	2.07736
204249_s_at	LMO2	2.31418
214140_at	SLC25A16	2.04178
200648_s_at	GLUL	1.9751
201590_x_at	ANXA2	1.87631
211597_s_at	HOP	2.00015
208663_s_at	TTC3	1.9345
218693_at	TSPAN15	1.79459
218645_at	ZNF277	1.99499
212611_at	DTX4	2.17373
202671_s_at	PDXK	1.95725
201953_at	CIB1	1.85069
203124_s_at	SLC11A2	2.02766
218454_at	FLJ22662	1.85381
212406_s_at	PCMTD2	1.87959
203227_s_at	TSPAN31	1.92519
209173_at	AGR2	1.97948
212757_s_at	CAMK2G	1.84949
220613_s_at	SYTL2	1.85564
218298_s_at	C14orf159	1.88208
204137_at	TM7SF1	1.90684
221986_s_at	KLHL24	1.96802
202263_at	CYB5R1	1.86214
208370_s_at	DSCR1	1.8512
206272_at	SPHAR	1.86239
205441_at	FLJ22709	1.84475
221773_at	ELK3	1.9472
208789_at	PTRF	1.85976
202193_at	LIMK2	1.99194
204049_s_at	PHACTR2	1.94333
220985_s_at	RNF170	1.94027
212724_at	RND3	1.80216
211574_s_at	MCP	1.87773
210041_s_at	PGM3	1.84841
218718_at	PDGFC	1.90555
213689_x_at	LOC388650	1.9606
213139_at	SNAI2	1.91102
202387_at	BAG1	1.78939
215306_at	LHCGR	2.38042
212026_s_at	EXOC7	1.84155
219924_s_at	ZMYM6	1.877
218500_at	C8orf55	1.90023
214152_at	CCPG1	1.96151
203060_s_at	PAPSS2	1.91456
211695_x_at	MUC1	1.96974
208997_s_at	UCP2	1.8117
204088_at	P2RX4	1.77424
210427_x_at	ANXA2	1.88836
213050_at	COBL	1.90262
221042_s_at	CLMN	2.00885
214541_s_at	QKI	1.94412
202434_s_at	CYP1B1	1.95379
209304_x_at	GADD45B	1.94037
219659_at	ATP8A2	1.9753
201207_at	TNFAIP1	1.85617
204334_at	KLF7	1.80523
213352_at	TMCC1	2.01566
214719_at	LOC283537	1.98845
200660_at	S100A11	1.81784
219527_at	MOSC2	1.9256
219175_s_at	SLC41A3	1.77272
204547_at	RAB40B	1.91353
218396_at	VPS13C	1.99161
222173_s_at	TBC1D2	2.19781
218436_at	SIL1	1.79561
202996_at	POLD4	1.79178
214455_at	HIST1H2BC	1.94976
221840_at	PTPRE	2.07213
211259_s_at	BMP7	1.78046
210260_s_at	TNFAIP8	2.07378
219462_at	TMEM53	1.8641
213307_at	SHANK2	2.25089
211356_x_at	LEPR	1.74589
204985_s_at	TRAPPC6A	1.90219
206200_s_at	ANXA11	1.79629
217799_x_at	UBE2H	1.83407
200699_at	KDELR2	1.78713
209696_at	FBP1	1.88382
221479_s_at	BNIP3L	1.79143
212281_s_at	MAC30	1.84031
53720_at	FLJ11286	1.80435
201465_s_at	JUN	2.22511
218507_at	HIG2	1.79339
212259_s_at	PBXIP1	1.9496
205593_s_at	PDE9A	2.21788
218546_at	C1orf115	2.07929
221926_s_at	IL17RC	2.26761
219566_at	PLEKHF1	1.80188
215270_at	LFNG	1.89923
203499_at	EPHA2	1.93301
214696_at	MGC14376	2.08653
218234_at	ING4	1.80285
219660_s_at	ATP8A2	2.08009
201649_at	UBE2L6	1.94959
212998_x_at	HLA-DQB1	1.75234
210085_s_at	ANXA9	1.84428
221577_x_at	GDF15	1.96572
208960_s_at	KLF6	1.82932
206276_at	LY6D	2.05706
212077_at	CALD1	2.25596
200752_s_at	CAPN1	1.7576
212361_s_at	ATP2A2	1.75729
213572_s_at	SERPINB1	1.98063
209868_s_at	RBMS1	1.82257
211712_s_at	ANXA9	1.80418
220753_s_at	CRYL1	1.822
212221_x_at	IDS	1.77894
220482_s_at	DELGEF	1.87458
202454_s_at	ERBB3	1.82832
204048_s_at	PHACTR2	1.82144
209287_s_at	CDC42EP3	1.94811
219132_at	PELI2	1.85393
202575_at	CRABP2	1.8291
208921_s_at	SRI	1.8058
202073_at	OPTN	2.46557
209908_s_at	TGFB2	1.91281
207749_s_at	PPP2R3A	1.72382
210622_x_at	CDK10	1.76646
213308_at	SHANK2	1.89257
202936_s_at	SOX9	2.01797
218686_s_at	RHBDF1	1.82573
202105_at	IGBP1	1.81252
207266_x_at	RBMS1	1.87481
205808_at	ASPH	1.78618
217681_at	WNT7B	1.91487
207522_s_at	ATP2A3	1.76543
219905_at	ERMAP	1.8176
213388_at	PDE4DIP	1.98233
65086_at	YIPF2	1.7545
34408_at	RTN2	1.78033
203815_at	GSTT1	1.75162
203962_s_at	NEBL	1.80587
219185_at	SIRT5	1.79711
210930_s_at	ERBB2	1.95886
203836_s_at	MAP3K5	1.93979
202781_s_at	SKIP	1.71539
208447_s_at	PRPS1	1.80386
219542_at	NEK11	1.71039
208998_at	UCP2	1.763
207549_x_at	MCP	1.79801
215321_at	RPIB9	1.71937
205569_at	LAMP3	1.78081
213274_s_at	CTSB	1.8111
203919_at	TCEA2	1.84389
202135_s_at	ACTR1B	1.76642
212298_at	NRP1	1.78612
204794_at	DUSP2	2.10762
207574_s_at	GADD45B	1.78856
222256_s_at	PLA2G4B	1.87031
221951_at	TMEM80	1.79277
56197_at	PLSCR3 /// MGC40107	1.73253
218606_at	ZDHHC7	1.7748
213900_at	C9orf61	2.0501
202732_at	PKIG	1.72213
220755_s_at	C6orf48	1.81383
217751_at	GSTK1	1.74241
203748_x_at	RBMS1	1.83843
203233_at	IL4R	2.17769
213503_x_at	ANXA2	1.78705
202771_at	FAM38A	1.72503
219241_x_at	SSH3	1.81327
213462_at	NPAS2	1.85853
213733_at	MYO1F	1.8897
52975_at	C9orf28	1.75982
215071_s_at	HIST1H2AC	1.73275
218603_at	HECA	1.75135
217743_s_at	TMEM30A	1.88793
220690_s_at	DKFZp566O084	1.7207
213085_s_at	KIBRA	1.84397
207993_s_at	CHP	1.74058
206429_at	F2RL1	1.68185
201925_s_at	DAF	1.87499
206510_at	SIX2	1.73039
204199_at	RALGPS1	2.06728
207154_at	DIO3	1.76287
203354_s_at	PSD3	1.90747
218779_x_at	EPS8L1	2.20035
201724_s_at	GALNT1	1.79283
203324_s_at	CAV2	1.79268
206166_s_at	CLCA2	1.80709
211202_s_at	JARID1B	1.97621
210788_s_at	DHRS7	1.77678
219520_s_at	KIAA1280	1.88128
218523_at	LHPP	1.97433
203865_s_at	ADARB1	1.72815
219440_at	RAI2	1.79642
214924_s_at	OIP106	1.74675
214204_at	PACRG	2.09847
204268_at	S100A2	1.89023
218634_at	PHLDA3	1.83408
200661_at	PPGB	1.68977
201466_s_at	JUN	1.73456
200983_x_at	CD59	1.68405
213861_s_at	DKFZP586D0919	1.77081
209755_at	NMNAT2	1.7626
210761_s_at	GRB7	1.9233
212279_at	MAC30	1.7581
212504_at	KIAA0934	1.91549
208073_x_at	TTC3	1.74937
209285_s_at	RAP140	1.96485
220016_at	AHNAK	1.88802
210223_s_at	MR1	1.80886
204316_at	RGS10	1.80506
216080_s_at	FADS3	1.90352
210613_s_at	SYNGR1	1.74657
209099_x_at	JAG1	1.77324
213093_at	PRKCA	1.91277
201398_s_at	TRAM1	1.72131
217922_at	MAN1A2	1.75737
209459_s_at	ABAT	1.78683
210645_s_at	TTC3	1.85917
201468_s_at	NQO1	1.7474
208661_s_at	TTC3	1.74265
203287_at	LAD1	1.69572
203917_at	CXADR	1.78735
214479_at	GFRA3	1.84551
221081_s_at	DENND2D	1.75951
205637_s_at	SH3GL3	1.87255
202367_at	CUTL1	1.75362
208779_x_at	DDR1	1.66975
201087_at	PXN	1.7248
200804_at	TEGT	1.66786
216627_s_at	B4GALT1	1.86043
204151_x_at	AKR1C1	1.7379
222156_x_at	CCPG1	1.70185
212614_at	ARID5B	1.75834
202760_s_at	AKAP2 /// PALM2-AKAP2	1.80596
218640_s_at	PLEKHF2	1.68183
203994_s_at	C21orf2	1.74116
218552_at	ECHDC2	1.79485
209366_x_at	CYB5	1.74592
210695_s_at	WWOX	1.67563
208944_at	TGFBR2	1.77827
210056_at	RND1	2.34804
218164_at	SPATA20	1.79799
208936_x_at	LGALS8	1.66841
204398_s_at	EML2	1.68701
209109_s_at	TSPAN6	1.73609
217873_at	CAB39	1.71438
209632_at	PPP2R3A	1.7797
220319_s_at	MYLIP	1.93135
210130_s_at	TM7SF2	1.74441
212445_s_at	NEDD4L	1.74946
203637_s_at	MID1	1.84969
201775_s_at	KIAA0494	1.6964
200984_s_at	CD59	1.64862
208829_at	TAPBP	1.77058
212796_s_at	KIAA1055	1.65791
201778_s_at	KIAA0494	1.79553
220197_at	ATP6V0A4	2.23913
209682_at	CBLB	1.75853
203159_at	GLS	1.86368
203333_at	KIFAP3	1.89063
200947_s_at	GLUD1	1.77845
214399_s_at	KRT4	2.20365
212062_at	ATP9A	1.72273
218717_s_at	LEPREL1	1.88495
202734_at	TRIP10	1.65512
209442_x_at	ANK3	1.647
200985_s_at	CD59	1.69203
209131_s_at	SNAP23	1.69025
218764_at	PRKCH	1.64551
208961_s_at	KLF6	1.69363
206662_at	GLRX	1.76226
201549_x_at	JARID1B	1.83225
218031_s_at	CHES1	1.70831
209651_at	TGFB1I1	1.93571
212698_s_at	39335	1.68411
204493_at	BID	1.74327
207018_s_at	RAB27B	1.67151
201328_at	ETS2	1.69398
213595_s_at	CDC42BPA	1.6771
212096_s_at	MTUS1	1.69874
216338_s_at	YIPF3	1.76657
214890_s_at	DKFZP564J102	1.71895
211580_s_at	PIK3R3	1.79847
203759_at	ST3GAL4	1.71685
208540_x_at	S100A11	1.80901
209605_at	TST	1.67858
209000_s_at	39333	1.74379
201170_s_at	BHLHB2	1.81035
218679_s_at	VPS28	1.6493
222116_s_at	TBC1D16	1.75764
202435_s_at	CYP1B1	1.69689
202284_s_at	CDKN1A	1.7112
202743_at	PIK3R3	1.75254
217995_at	SQRDL	1.70924
218018_at	PDXK	1.70322
204379_s_at	FGFR3	1.74592
202869_at	OAS1	1.66653
204266_s_at	CHKA	1.72937
204788_s_at	PPOX	1.85039
214053_at	ERBB4	2.02579
209699_x_at	AKR1C2	1.70816
203778_at	MANBA	1.77427
202949_s_at	FHL2	1.63471
214058_at	MYCL1	1.80574
201883_s_at	B4GALT1	1.63705
219263_at	RNF128	1.66812
215537_x_at	DDAH2	1.73177
209946_at	VEGFC	1.93643
219770_at	GTDC1	1.69852
204160_s_at	ENPP4	1.67279
202207_at	ARL7	1.87832
206385_s_at	ANK3	1.6879
204682_at	LTBP2	1.73029
222138_s_at	WDR13	1.71519
35147_at	MCF2L	1.72898
213698_at	ZMYM6	1.77555
221600_s_at	PTD015	1.73526
221962_s_at	UBE2H	1.67598
217456_x_at	HLA-E	1.69462
218845_at	DUSP22	1.76808
219635_at	ZNF606	1.74146
218992_at	C9orf46	1.63891
203636_at	MID1	1.89839
220137_at	FLJ20674	1.68588
55093_at	CSGlcA-T	1.64952
201329_s_at	ETS2	1.83383
208147_s_at	CYP2C8	1.65675
200965_s_at	ABLIM1	1.76927
207530_s_at	CDKN2B	1.96758
212093_s_at	MTUS1	1.80156
219271_at	GALNT14	1.60771
209479_at	CCDC28A	1.69921
218194_at	REXO2	1.7301
212282_at	MAC30	1.76865
204542_at	ST6GALNAC2	1.74144
200787_s_at	PEA15	1.63377
202381_at	ADAM9	1.72792
201646_at	SCARB2	1.74097
202922_at	GCLC	1.85282
221664_s_at	F11R	1.62955
203454_s_at	ATOX1	1.62305
220192_x_at	SPDEF	1.72043
218231_at	NAGK	1.62522
209591_s_at	BMP7	1.60235
203906_at	IQSEC1	1.73199
210749_x_at	DDR1	1.7365
201399_s_at	TRAM1	1.64878
200620_at	TMEM59	1.65753
221698_s_at	CLEC7A	1.65522
201776_s_at	KIAA0494	1.75852
208933_s_at	LGALS8	1.84163
212599_at	AUTS2	1.71485
213419_at	APBB2	1.65846
202178_at	PRKCZ	1.60332
214714_at	ZNF394	1.66731
204925_at	CTNS	1.65211
213664_at	SLC1A1	1.70952
214895_s_at	ADAM10	1.75441
204233_s_at	CHKA	1.62902
202910_s_at	CD97	1.72175
208662_s_at	TTC3	1.6152
211654_x_at	HLA-DQB1	1.67856
208837_at	TMED3	1.807
200770_s_at	LAMC1	1.68275
208869_s_at	GABARAPL1	2.04012
202668_at	EFNB2	1.6148
204004_at	PAWR	1.68783
203608_at	ALDH5A1	1.69328
217890_s_at	PARVA	1.72458
209275_s_at	CLN3	1.61651
202206_at	ARL7	1.83768
201341_at	ENC1	1.66704
207950_s_at	ANK3	1.72223
206492_at	FHIT	1.84508
202604_x_at	ADAM10	1.70233
208760_at	UBE2I	1.86866
219077_s_at	WWOX	1.64099
216074_x_at	KIBRA	1.74791
212776_s_at	OBSL1	1.68637
207279_s_at	NEBL	1.64047
201911_s_at	FARP1	1.63993
210105_s_at	FYN	1.61793
215001_s_at	GLUL	1.65001
213839_at	KIAA0500	2.09515
202833_s_at	SERPINA1	1.63763
205093_at	PLEKHA6	1.67458
205652_s_at	TTLL1	1.74191
208623_s_at	VIL2	1.6347
1007_s_at	DDR1	1.68094
220019_s_at	ZNF224	1.60776
204446_s_at	ALOX5	1.84201
209227_at	TUSC3	1.76517
221599_at	PTD015	1.70746
207169_x_at	DDR1	1.70786
209228_x_at	TUSC3	1.67976
201200_at	CREG1	1.71096
219135_s_at	FLJ12681	1.69028
217757_at	A2M	2.02106
210653_s_at	BCKDHB	1.70188
214595_at	KCNG1	1.66021
201668_x_at	MARCKS	1.65736
211320_s_at	PTPRU	1.78451
213836_s_at	WIPI49	1.85748
208999_at	39333	1.65877
209043_at	PAPSS1	1.61515
219360_s_at	TRPM4	1.76681
203434_s_at	MME	1.865
202449_s_at	RXRA	1.71901
201061_s_at	STOM	1.59443
212346_s_at	MXD4	1.93348
202436_s_at	CYP1B1	1.58515
220009_at	LONRF3	1.72366
221882_s_at	TMEM8	1.71046
214909_s_at	DDAH2	1.61985
51192_at	SSH3	1.6719
212322_at	SGPL1	1.58815
202262_x_at	DDAH2	1.58621
206599_at	SLC16A5	1.7333
219429_at	FA2H	1.78775
211032_at	COBLL1	1.79175
204602_at	DKK1	1.58631
202108_at	PEPD	1.75829
215918_s_at	SPTBN1	1.76909
213144_at	GOSR2	1.80867
218720_x_at	SEZ6L2	1.63127
207843_x_at	CYB5	1.645
203059_s_at	PAPSS2	1.68349
210241_s_at	TP53AP1	1.71034
48825_at	ING4	1.72166
215464_s_at	TAX1BP3	1.63283
222075_s_at	OAZ3	1.67837
202772_at	HMGCL	1.61079
209015_s_at	DNAJB6	1.62751
200976_s_at	TAX1BP1	1.58482
208158_s_at	OSBPL1A	1.67697
219259_at	SEMA4A	1.69037
203408_s_at	SATB1	1.77121
213288_at	OACT2	1.59288
213392_at	MGC35048	1.68068
208978_at	CRIP2	1.60152
208935_s_at	LGALS8	1.83664
204975_at	EMP2	1.58222
212192_at	KCTD12	1.79454
221147_x_at	WWOX	1.7282
214051_at	MGC39900	1.6898
220091_at	SLC2A6	1.61653
204242_s_at	ACOX3	1.81693
217591_at	SKIL	1.65275
209312_x_at	HLA-DRB1	1.62921
202669_s_at	EFNB2	1.8542
212925_at	C19orf21	1.6295
203639_s_at	FGFR2	1.7909
204017_at	KDELR3	1.63827
213358_at	KIAA0802	1.87265
203006_at	INPP5A	1.62723
205977_s_at	EPHA1	1.7667
222258_s_at	SH3BP4	1.59881
218432_at	FBXO3	1.64176
218437_s_at	LZTFL1	1.74592
221636_s_at	MOSC2	1.75544
218423_x_at	VPS54	1.61424
201149_s_at	TIMP3	1.79492
205248_at	C21orf5	1.69498
213711_at	KRTHB1	1.64302
222150_s_at	LOC54103	1.60206
212912_at	RPS6KA2	1.6492
218142_s_at	CRBN	1.67664
202554_s_at	GSTM3	1.6264
204431_at	TLE2	1.75227
217983_s_at	RNASET2	1.58494
210859_x_at	CLN3	1.61617
219682_s_at	TBX3	1.74769
215785_s_at	CYFIP2	1.6027
203031_s_at	UROS	1.68191
46256_at	SPSB3	1.6118
221044_s_at	TRIM34 /// TRIM6-TRIM34	1.7159
205154_at	LRRN5	1.74821
221004_s_at	ITM2C	1.66022
213110_s_at	COL4A5	1.71204
222245_s_at	FER1L4	2.02649
217837_s_at	VPS24	1.60484
204039_at	CEBPA	1.57857
201779_s_at	RNF13	1.62842
209389_x_at	DBI	1.58174
218109_s_at	MFSD1	1.55179
204485_s_at	TOM1L1	1.62404
219961_s_at	C20orf19	1.57222
206284_x_at	CLTB	1.56616
200862_at	DHCR24	1.55472
202519_at	MONDOA	1.65958
202603_at	ADAM10	1.57934
209890_at	TSPAN5	1.70626
219157_at	KLHL2	1.60462
211475_s_at	BAG1	1.62163
205073_at	CYP2J2	1.71213
202708_s_at	HIST2H2BE	1.54568
202712_s_at	CKMT1B /// CKMT1A	1.67111
216698_x_at	OR7E47P /// OR7E18P /// OR7E35P /// LOC441453	1.64507
218186_at	RAB25	1.57697
202439_s_at	IDS	1.60183
217744_s_at	PERP	1.69157
217865_at	RNF130	1.58572
221983_at	C2orf17	1.68429
204047_s_at	PHACTR2	1.72025
218531_at	FLJ21749	1.6112
207761_s_at	DKFZP586A0522	1.60091
206114_at	EPHA4	1.56885
201276_at	RAB5B	1.66697
213441_x_at	SPDEF	1.58217
57540_at	RBKS	1.66925
208912_s_at	CNP	1.60696
206342_x_at	IDS	1.59634
205396_at	SMAD3	1.71972
207525_s_at	GIPC1	1.59184
209440_at	PRPS1	1.64463
204796_at	EML1	1.75297
213351_s_at	TMCC1	1.71208
209618_at	CTNND2	1.74704
212230_at	PPAP2B	1.58899
78047_s_at	LOC400843	1.59731
209468_at	LRP5	1.60864
221261_x_at	MAGED4	1.72669
211653_x_at	AKR1C2	1.66117
202081_at	IER2	1.52859
219250_s_at	FLRT3	1.62032
218573_at	MAGEH1	1.63238
219889_at	FRAT1	1.75403
214404_x_at	SPDEF	1.54
203940_s_at	VASH1	1.59184
208454_s_at	PGCP	1.75228
202350_s_at	MATN2	1.6472
200839_s_at	CTSB	1.58457
204933_s_at	TNFRSF11B	1.80849
203837_at	MAP3K5	1.64666
209760_at	KIAA0922	1.61947
219832_s_at	HOXC13	1.63852
221884_at	EVI1	1.63411
213792_s_at	INSR	1.67299
207147_at	DLX2	1.65587
201467_s_at	NQO1	1.58405
211277_x_at	APP	1.75667
215178_x_at	ASAHL	1.84859
202165_at	PPP1R2	1.6253
208914_at	GGA2	1.71715
217795_s_at	TMEM43	1.56294
211732_x_at	HNMT	1.59615
221555_x_at	CDC14B	1.64515
217234_s_at	VIL2	1.63241
35254_at	TRAFD1	1.5581
209558_s_at	HIP1R	1.57688
200864_s_at	RAB11A	1.62579
205672_at	XPA	1.55577
213913_s_at	KIAA0984	1.5844
217906_at	KLHDC2	1.59585
220134_x_at	C1orf78	1.77557
203729_at	EMP3	1.77946
210075_at	39143	1.52588
210479_s_at	RORA	1.5783
215519_x_at	RUTBC3	1.59837
218217_at	SCPEP1	1.57165
217807_s_at	GLTSCR2	1.51757
204670_x_at	HLA-DRB1	1.67225
204967_at	APXL	1.6903
204193_at	CHKB	1.67297
221843_s_at	KIAA1609	1.72051
205044_at	GABRP	1.69982
200885_at	RHOC	1.57709
210224_at	MR1	1.62665
209894_at	LEPR	1.75339
204964_s_at	SSPN	1.65133
204040_at	RNF144	1.54125
201007_at	HADHB	1.58137
221585_at	CACNG4	1.54161
208832_at	ATXN10	1.74131
201723_s_at	GALNT1	1.52846
214919_s_at	EIF4EBP3 /// MASK-BP3	1.65912
205645_at	REPS2	1.85166
218375_at	NUDT9	1.57189
217197_x_at	CG018	1.68005
201551_s_at	LAMP1	1.55592
205567_at	CHST1	1.59559
205081_at	CRIP1	1.55672
212509_s_at	MXRA7	1.7444
220419_s_at	USP25	1.59154
201339_s_at	SCP2	1.51308
204014_at	DUSP4	1.61666
212223_at	IDS	1.58877
215807_s_at	PLXNB1	1.69092
203179_at	GALT	1.65848
203910_at	ARHGAP29	1.55844
204669_s_at	RNF24	1.56524
203157_s_at	GLS	1.58502
203014_x_at	RUTBC3	1.55804
219044_at	FLJ10916	1.59539
215813_s_at	PTGS1	1.68721
217419_x_at	AGRN	1.52229
214136_at	NUDT13	1.63324
201977_s_at	KIAA0141	1.58325
204518_s_at	PPIC	1.60154
216641_s_at	LAD1	1.72498
216607_s_at	CYP51A1	1.55312
209108_at	TSPAN6	1.55551
208949_s_at	LGALS3 /// GALIG	1.52499
202080_s_at	OIP106	1.62174
201032_at	BLCAP	1.51611
218204_s_at	FYCO1	1.59567
212936_at	DKFZP564D172	1.6684
213423_x_at	TUSC3	1.5704
207302_at	SGCG	1.70078
202180_s_at	MVP	1.56642
218189_s_at	NANS	1.53863
203767_s_at	STS	1.68609
204568_at	KIAA0831	1.57102
213927_at	MAP3K9	1.52949
217846_at	QARS	1.55478
221874_at	KIAA1324	1.92182
203364_s_at	KIAA0652	1.56893
221799_at	CSGlcA-T	1.58521
202731_at	PDCD4	1.57038
202031_s_at	WIPI-2	1.56941
213227_at	PGRMC2	1.59423
217844_at	CTDSP1	1.55837
51774_s_at	LOC222070	1.5428
212935_at	MCF2L	1.61015
218832_x_at	ARRB1	1.73853
218676_s_at	PCTP	1.67619
202630_at	APPBP2	1.57802
213455_at	LOC283677	1.70552
219737_s_at	PCDH9	1.61069
204025_s_at	PDCD2	1.54912
205105_at	MAN2A1	1.56185
206941_x_at	SEMA3E	1.59298
201124_at	ITGB5	1.58125
209799_at	PRKAA1	1.65055
218124_at	RetSat	1.51316
209735_at	ABCG2	1.56371
212775_at	OBSL1	1.58382
222304_x_at	OR7E47P	1.70281
205614_x_at	MST1	1.61533
201095_at	DAP	1.50965
200907_s_at	KIAA0992	1.54004
40148_at	APBB2	1.60177
201749_at	ECE1	1.74897
213036_x_at	ATP2A3	1.57998
212120_at	RHOQ	1.5183
203041_s_at	LAMP2	1.54834
202322_s_at	GGPS1	1.52535
209205_s_at	LMO4	1.52915
204797_s_at	EML1	1.5367
207836_s_at	RBPMS	1.66214
217766_s_at	TMEM50A	1.53342
221039_s_at	DDEF1	1.55933
205059_s_at	IDUA	1.75398
200761_s_at	ARL6IP5	1.52838
203907_s_at	IQSEC1	1.57748
202719_s_at	TES	1.53575
204604_at	PFTK1	1.57211
222209_s_at	FLJ22104	1.55487
212697_at	LOC162427	1.50964
201208_s_at	TNFAIP1	1.58892
205809_s_at	WASL	1.60337
205019_s_at	VIPR1	1.55654
217984_at	RNASET2	1.52012
205021_s_at	CHES1	1.53246
221003_s_at	CAB39L	1.81987
205847_at	PRSS22	1.72786
213094_at	GPR126	1.59345
201056_at	GOLGB1	1.67695
208405_s_at	CD164	1.59016
218935_at	EHD3	1.50133
210582_s_at	LIMK2	1.51025
218922_s_at	LASS4	1.67849
201259_s_at	SYPL1	1.52257
218218_at	DIP13B	1.58309
201384_s_at	NBR1	1.53914
202720_at	TES	1.52869
217528_at	CLCA2	1.50568
213073_at	ZFYVE26	1.57415
218412_s_at	GTF2IRD1	1.5405
201900_s_at	AKR1A1	1.52375
221906_at	TXNRD3	1.53825
218792_s_at	BSPRY	1.50296
205870_at	BDKRB2	1.51337
208621_s_at	VIL2	1.58115
218816_at	LRRC1	1.50876
221808_at	RAB9A	1.54598
206183_s_at	HERC3	1.53261
206656_s_at	C20orf3	1.53337
218037_at	C2orf17	1.53605
200621_at	CSRP1	1.56746
206542_s_at	SMARCA2	1.55733
218796_at	C20orf42	1.70324
215193_x_at	HLA-DRB1	1.61306
211725_s_at	BID	1.54127
214848_at	YWHAZ	1.60512
214733_s_at	YIPF1	1.67088
201939_at	PLK2	1.51422
215561_s_at	IL1R1	1.65677
208866_at	CSNK1A1	1.5049
207265_s_at	KDELR3	1.6448
61874_at	C9orf7	1.58958
201904_s_at	CTDSPL	1.52704
211862_x_at	CFLAR	1.651
217940_s_at	FLJ10769	1.57025
219600_s_at	TMEM50B	1.53964
203562_at	FEZ1	1.52037
209360_s_at	RUNX1	1.51083
64440_at	IL17RC	1.52764
209028_s_at	ABI1	1.59548
218918_at	MAN1C1	1.58689
201701_s_at	PGRMC2	1.56783
200863_s_at	RAB11A	1.50691
212922_s_at	SMYD2	1.50132
208920_at	SRI	1.56694
218518_at	C5orf5	1.53162
219628_at	WIG1	1.53353
213463_s_at	KIAA0974	1.61751
204217_s_at	RTN2	1.6597
204194_at	BACH1	1.6467
203770_s_at	STS	1.57394
213446_s_at	IQGAP1	1.5624
205920_at	SLC6A6	1.62803
200832_s_at	SCD	1.50194
209536_s_at	EHD4	1.59321
202208_s_at	ARL7	1.57719
214765_s_at	ASAHL	1.50166
205921_s_at	SLC6A6	1.63556
209617_s_at	CTNND2	1.57532
202812_at	GAA	1.54612
209772_s_at	CD24	1.50175
204563_at	SELL	1.7098
218839_at	HEY1	1.59121
211070_x_at	DBI	1.52489
209420_s_at	SMPD1	1.51781
214616_at	HIST1H3E	1.60659
212390_at	PDE4DIP	1.56098
209815_at	PTCH	1.63532
213981_at	COMT	1.69494
208234_x_at	FGFR2	1.59661
204718_at	EPHB6	1.59036
201670_s_at	MARCKS	1.54344
208654_s_at	CD164	1.55553
203020_at	RABGAP1L	1.54358
209684_at	RIN2	1.70655
202472_at	MPI	1.52598
212257_s_at	SMARCA2	1.59906
212593_s_at	PDCD4	1.51547
64900_at	CHST5 /// MGC15429	1.57505
214840_at	TOM1L2	1.56842
210678_s_at	AGPAT2	1.55937
201576_s_at	GLB1	1.50162
208783_s_at	MCP	1.51884
59697_at	RAB15	1.50336
200974_at	ACTA2	1.58661
206099_at	PRKCH	1.51994
203425_s_at	IGFBP5	1.57642
35626_at	SGSH	1.54882
209039_x_at	EHD1	1.55782
209788_s_at	ARTS-1	1.67764
212188_at	KCTD12	1.51968
219417_s_at	FLJ20014	1.60395
213558_at	PCLO	1.76177
209598_at	PNMA2	1.54326
215707_s_at	PRNP	1.54786
204458_at	LYPLA3	1.51109
207616_s_at	TANK	1.51962
203288_at	KIAA0355	1.58635
210612_s_at	SYNJ2	1.60558
215501_s_at	DUSP10	1.56991
203445_s_at	CTDSP2	1.54013
208771_s_at	LTA4H	1.51011
204511_at	FARP2	1.57508
203935_at	ACVR1	1.53676
209956_s_at	CAMK2B	1.64054
218086_at	NPDC1	1.51643
209877_at	SNCG	1.56128
221216_s_at	SCMH1	1.56227
221016_s_at	TCF7L1	1.52206
202039_at	TIAF1 /// MYO18A	1.67239
209561_at	THBS3	1.68378
212970_at	APBB2	1.54211
202267_at	LAMC2	1.63301
203657_s_at	CTSF	1.52393
206474_at	PCTK2	1.53541
209701_at	ARTS-1	1.75359
201675_at	AKAP1	1.5074
203676_at	GNS	1.56648
211631_x_at	B4GALT1	1.71622
202211_at	ARFGAP3	1.52463
215726_s_at	CYB5	1.54267
209864_at	FRAT2	1.52906
204908_s_at	BCL3	1.57933
206544_x_at	SMARCA2	1.711
200636_s_at	PTPRF	1.52911
208615_s_at	PTP4A2	1.50787
214699_x_at	WIPI-2	1.59985
204480_s_at	C9orf16	1.5023
202452_at	ZYG11BL	1.52445
213195_at	LOC201229	1.79898
213206_at	GOSR2	1.54699
202807_s_at	TOM1	1.52733
211899_s_at	TRAF4	1.52192
204491_at	PDE4D	1.61337
210047_at	SLC11A2	1.50091
211656_x_at	HLA-DQB1	1.59237
212736_at	C16orf45	1.57592
209081_s_at	COL18A1	1.53618
205724_at	PKP1	1.75131
209693_at	ASTN2	1.54441
209348_s_at	MAF	1.65081
38340_at	HIP1R	1.51931
209167_at	GPM6B	1.67424
210404_x_at	CAMK2B	1.63557
213590_at	SLC16A5	1.67764
203680_at	PRKAR2B	1.55063
204503_at	EVPL	1.59078
221710_x_at	C1orf78	1.57436
219428_s_at	PXMP4	1.52155
206165_s_at	CLCA2	1.88438
219936_s_at	GPR87	1.54883
220911_s_at	KIAA1305	1.71157
213658_at	DKFZp547K1113	1.52877
208365_s_at	GRK4	1.54909
201932_at	LRRC41	1.52563
212268_at	SERPINB1	1.55488
212669_at	CAMK2G	1.50109
204189_at	RARG	1.57705
202002_at	ACAA2	1.59006
208759_at	NCSTN	1.62158
209522_s_at	CRAT	1.61634
211962_s_at	ZFP36L1	1.51932
219492_at	CHIC2	1.50934
210045_at	IDH2	1.52219
216581_at	LOC441133	1.53652
206175_x_at	ZNF222	1.52469
206558_at	SIM2	1.50003
202935_s_at	SOX9	1.56289
200742_s_at	TPP1	1.55909
202531_at	IRF1	1.52571
206307_s_at	FOXD1	1.524
221655_x_at	EPS8L1	1.65838
206546_at	SYCP2	1.63547
219180_s_at	PEX26	1.52024
219474_at	TTMP	1.64132
218747_s_at	TAPBPL	1.50464
211240_x_at	CTNND1	1.54395
201383_s_at	NBR1	1.53572
204003_s_at	NUPL2	1.55753
205003_at	DOCK4	1.51451
211681_s_at	PDLIM5	1.51131
212890_at	MGC15523	1.52235
212531_at	LCN2	1.63922
205366_s_at	HOXB6	1.51961
203330_s_at	STX5A	1.51714
203139_at	DAPK1	1.63566
205486_at	TESK2	1.58716
204837_at	MTMR9	1.59858
202369_s_at	TRAM2	1.51058
212164_at	C1orf37	1.55532
212798_s_at	ANKMY2	1.55364
201906_s_at	CTDSPL	1.53537
219513_s_at	SH2D3A	1.50379
216264_s_at	LAMB2	1.58074
209272_at	NAB1	1.52833
217511_at	KAZALD1	1.74527
220205_at	TPTE	1.5882
211685_s_at	NCALD	1.76797
202500_at	DNAJB2	1.5742
220757_s_at	UBXD1	1.52958
213278_at	MTMR9	1.50042
209002_s_at	CALCOCO1	1.89181
201150_s_at	TIMP3	1.55132
206008_at	TGM1	1.55232
220999_s_at	CYFIP2	1.53325
203882_at	ISGF3G	1.57657
201012_at	ANXA1	1.50334
207439_s_at	SLC35A2	1.50505
221028_s_at	MGC11335	1.55614
218319_at	PELI1	1.50425
219919_s_at	SSH3	1.51886
206831_s_at	ARSD	1.52949
219096_at	ARMC7	1.51259
209380_s_at	ABCC5	1.5082
205198_s_at	ATP7A	1.51438
221053_s_at	TDRKH	1.55795
204813_at	MAPK10	1.51067
209897_s_at	SLIT2	1.52324
218765_at	SIDT2	1.50483
205128_x_at	PTGS1	1.52691
201296_s_at	WSB1	1.5622
215732_s_at	DTX2	1.72426
221656_s_at	ARHGEF10L	1.50203
219009_at	C14orf93	1.50395
212236_x_at	KRT17	1.59137
221609_s_at	WNT6	1.517
201998_at	ST6GAL1	1.57242
213868_s_at	DHRS7	1.50558
217929_s_at	KIAA0319L	1.5041
221999_at	VRK3	1.59245
213174_at	TTC9	1.58519
205880_at	PRKD1	1.62237
206582_s_at	GPR56	1.52346
218637_at	IMPACT	1.60995
209502_s_at	BAIAP2	1.53465
202766_s_at	FBN1	1.54563
205157_s_at	KRT17	1.52059
213142_x_at	LOC54103	1.5829
215300_s_at	FMO5	1.55941
202590_s_at	PDK2	1.51657
209988_s_at	ASCL1	0.019609
209987_s_at	ASCL1	0.0390816
205696_s_at	GFRA1	0.0853935
209687_at	CXCL12	0.0832395
205862_at	GREB1	0.0775808
213768_s_at	ASCL1	0.142169
205440_s_at	NPY1R	0.134673
207886_s_at	CALCR	0.145312
207586_at	SHH	0.161506
207887_s_at	CALCR	0.176569
219338_s_at	LRRC49	0.195906
203881_s_at	DMD	0.158042
213906_at	MYBL1	0.216987
205380_at	PDZK1	0.133633
210640_s_at	GPR30	0.190793
203666_at	CXCL12	0.216668
209985_s_at	ASCL1	0.206974
206115_at	EGR3	0.259846
214240_at	GAL	0.268331
212877_at	KNS2	0.268328
210567_s_at	SKP2	0.265556
205470_s_at	KLK11	0.26675
220038_at	SGK3	0.154159
202236_s_at	SLC16A1	0.2455
220651_s_at	MCM10	0.32643
219000_s_at	DCC1	0.326877
218245_at	LRRC54	0.304503
212092_at	PEG10	0.277386
204318_s_at	GTSE1	0.247334
208103_s_at	ANP32E	0.293021
220029_at	ELOVL2	0.274571
214633_at	SOX3	0.310291
203685_at	BCL2	0.253068
203145_at	SPAG5	0.326236
38158_at	ESPL1	0.275512
208368_s_at	BRCA2	0.300911
213712_at	ELOVL2	0.341259
222309_at	C6orf62	0.272185
203625_x_at	SKP2	0.334995
214519_s_at	RLN2	0.316495
205085_at	ORC1L	0.329445
202345_s_at	FABP5	0.328947
205543_at	HSPA4L	0.32687
201739_at	SGK	0.289465
219789_at	NPR3	0.337409
206280_at	CDH18	0.366509
206023_at	NMU	0.340016
212619_at	KIAA0286	0.325098
204315_s_at	GTSE1	0.333055
214157_at	GNAS	0.358064
220295_x_at	DEPDC1	0.353837
205733_at	BLM	0.365431
219258_at	FLJ20516	0.359927
216504_s_at	SLC39A8	0.367604
205934_at	PLCL1	0.292453
212624_s_at	CHN1	0.375623
211071_s_at	MLLT11	0.380333
211421_s_at	RET	0.304179
201578_at	PODXL	0.367861
205097_at	SLC26A2	0.325895
204033_at	TRIP13	0.346148
211829_s_at	GPR30	0.285223
201896_s_at	PSRC1	0.354443
209891_at	SPBC25	0.380898
212020_s_at	MKI67	0.325424
205393_s_at	CHEK1	0.398389
220177_s_at	TMPRSS3	0.355495
218683_at	PTBP2	0.330297
204817_at	ESPL1	0.308698
204595_s_at	STC1	0.263737
214774_x_at	TNRC9	0.390132
206364_at	KIF14	0.377777
203626_s_at	SKP2	0.357869
203432_at	TMPO	0.400154
215942_s_at	GTSE1	0.341162
219105_x_at	ORC6L	0.387333
217678_at	SLC7A11	0.366354
213951_s_at	TBPIP	0.417985
215509_s_at	BUB1	0.386696
200924_s_at	SLC3A2	0.412678
219918_s_at	ASPM	0.40834
213245_at	ADCY1	0.377171
212621_at	KIAA0286	0.415493
216049_at	RHOBTB3	0.385164
221591_s_at	FAM64A	0.412324
204162_at	KNTC2	0.409243
222113_s_at	EPS15L1	0.398585
209900_s_at	SLC16A1	0.344586
218585_s_at	DTL	0.372972
209642_at	BUB1	0.404796
208107_s_at	LOC81691	0.428213
214874_at	PKP4	0.381838
210053_at	TAF5	0.412315
211519_s_at	KIF2C	0.388882
221436_s_at	CDCA3	0.448012
204822_at	TTK	0.420746
205046_at	CENPE	0.351852
219493_at	SHCBP1	0.401975
215324_at	SEMA3D	0.299465
205339_at	SIL	0.434643
219743_at	HEY2	0.364618
219588_s_at	LUZP5	0.42831
219650_at	FLJ20105	0.413224
219306_at	KIF15	0.412995
216623_x_at	TNRC9	0.408199
212094_at	PEG10	0.454032
202240_at	PLK1	0.383774
202107_s_at	MCM2	0.442677
205741_s_at	DTNA	0.391867
202870_s_at	CDC20	0.422603
209339_at	SIAH2	0.424267
205394_at	CHEK1	0.435602
213007_at	FLJ10719	0.442873
219148_at	PBK	0.392222
200894_s_at	FKBP4	0.433799
221505_at	ANP32E	0.429286
216048_s_at	RHOBTB3	0.382162
208694_at	PRKDC	0.403864
209408_at	KIF2C	0.448292
202975_s_at	RHOBTB3	0.413983
203967_at	CDC6	0.452857
218542_at	C10orf3	0.430894
212022_s_at	MKI67	0.392457
220060_s_at	FLJ20641	0.446599
219869_s_at	SLC39A8	0.422363
219973_at	ARSJ	0.306191
201195_s_at	SLC7A5	0.350079
218513_at	FLJ11184	0.341243
219494_at	RAD54B	0.416646
214804_at	FSHPRH1	0.411705
204531_s_at	BRCA1	0.397
203062_s_at	MDC1	0.381224
204146_at	RAD51AP1	0.438525
209406_at	BAG2	0.436417
219209_at	IFIH1	0.388545
213234_at	KIAA1467	0.437686
203755_at	BUB1B	0.432718
204900_x_at	SAP30	0.410955
205136_s_at	NUFIP1	0.462377
211042_x_at	MCAM	0.426973
203418_at	CCNA2	0.428888
210236_at	PPFIA1	0.458789
218724_s_at	TGIF2	0.44459
204444_at	KIF11	0.421641
203362_s_at	MAD2L1	0.392861
205239_at	AREG	0.376301
212021_s_at	MKI67	0.421394
202976_s_at	RHOBTB3	0.468498
204135_at	DOC1	0.477801
205053_at	PRIM1	0.441298
204798_at	MYB	0.449794
204235_s_at	GULP1	0.460362
212878_s_at	KNS2	0.482909
215643_at	SEMA3D	0.357452
203830_at	NJMU-R1	0.4397
202580_x_at	FOXM1	0.450845
201291_s_at	TOP2A	0.454375
210175_at	C2orf3	0.446408
218755_at	KIF20A	0.469968
220172_at	FLJ13096	0.458142
210372_s_at	TPD52L1	0.439577
201564_s_at	FSCN1	0.4421
212353_at	SULF1	0.361187
203302_at	DCK	0.416747
218782_s_at	ATAD2	0.473766
208305_at	PGR	0.372944
202779_s_at	UBE2S	0.45979
212247_at	NUP205	0.456766
205083_at	AOX1	0.45233
214894_x_at	MACF1	0.481833
206261_at	ZNF239	0.459702
213253_at	SMC2L1	0.487436
201710_at	MYBL2	0.460626
202506_at	SSFA2	0.417324
212023_s_at	MKI67	0.375923
214662_at	WDR43	0.479599
204886_at	PLK4	0.460221
202384_s_at	TCOF1	0.413562
218365_s_at	DARS2	0.500498
204709_s_at	KIF23	0.457177
215532_x_at	ZNF492	0.463074
203409_at	DDB2 /// LHX3	0.454317
209267_s_at	SLC39A8	0.493935
201292_at	TOP2A	0.486221
203554_x_at	PTTG1	0.50851
220085_at	HELLS	0.481777
211124_s_at	KITLG	0.431175
204766_s_at	NUDT1	0.447401
209921_at	SLC7A11	0.365914
218979_at	C9orf76	0.500471
206550_s_at	NUP155	0.493297
201853_s_at	CDC25B	0.4725
208086_s_at	DMD	0.463752
214745_at	PLCL3	0.492342
214156_at	MYRIP	0.40399
219703_at	MNS1	0.419021
211379_x_at	B3GALT3	0.466095
204237_at	GULP1	0.438678
210233_at	IL1RAP	0.385824
204597_x_at	STC1	0.412673
203046_s_at	TIMELESS	0.493914
219211_at	USP18	0.442522
210735_s_at	CA12	0.464669
205406_s_at	SPA17	0.476297
218209_s_at	P15RS	0.483412
210933_s_at	FSCN1	0.437934
213671_s_at	MARS	0.499157
212949_at	BRRN1	0.473105
209298_s_at	ITSN1	0.502533
213226_at	CCNA2	0.467644
204603_at	EXO1	0.471755
203439_s_at	STC2	0.490785
219054_at	FLJ14054	0.4707
218355_at	KIF4A	0.472037
45633_at	FLJ13912	0.484255
215108_x_at	TNRC9	0.454792
211928_at	DNCH1	0.444621
204508_s_at	CA12	0.428739
203786_s_at	TPD52L1	0.487095
211337_s_at	76P	0.505317
218871_x_at	GALNACT-2	0.424255
204126_s_at	CDC45L	0.438204
204825_at	MELK	0.506336
204441_s_at	POLA2	0.492729
207057_at	SLC16A7	0.50183
215765_at	LRRC41	0.489686
203749_s_at	RARA	0.454097
200730_s_at	PTP4A1	0.487897
206530_at	RAB30	0.504418
221258_s_at	KIF18A	0.483744
219828_at	C9orf86	0.516153
202705_at	CCNB2	0.504292
204649_at	TROAP	0.529721
205063_at	SIP1	0.43973
215728_s_at	ACOT7	0.467311
44563_at	WDR79	0.531981
214221_at	ALMS1	0.484855
209753_s_at	TMPO	0.496789
218349_s_at	ZWILCH	0.493949
218195_at	C6orf211	0.508997
209832_s_at	CDT1	0.487929
202641_at	ARL3	0.509555
219510_at	POLQ	0.480716
212354_at	SULF1	0.428079
217838_s_at	EVL	0.492973
201969_at	NASP	0.485125
209714_s_at	CDKN3	0.53388
209754_s_at	TMPO	0.507754
214727_at	BRCA2	0.386773
201744_s_at	LUM	0.404357
215136_s_at	EXOSC8	0.506363
221675_s_at	CHPT1	0.461177
207400_at	NPY5R	0.464487
213647_at	DNA2L	0.511261
212801_at	CIT	0.473181
216028_at	DKFZP564C152	0.507512
220922_s_at	SPANXA1 /// SPANXB1 /// SPANXA2 /// SPANXC /// SPANXB2	0.494941
221667_s_at	HSPB8	0.49863
214277_at	COX11 /// COX11P	0.450911
203764_at	DLG7	0.494269
219295_s_at	PCOLCE2	0.483289
211767_at	SLD5	0.540184
203765_at	GCA	0.510766
212242_at	TUBA1	0.529535
202293_at	STAG1	0.47998
219392_x_at	FLJ11029	0.511399
204944_at	PTPRG	0.514237
204728_s_at	WDHD1	0.454296
200957_s_at	SSRP1	0.549817
209725_at	DRIM	0.512872
205909_at	POLE2	0.47556
201110_s_at	THBS1	0.482955
218663_at	HCAP-G	0.477698
209464_at	AURKB	0.491963
209052_s_at	WHSC1	0.507691
204521_at	HSU79274	0.42573
201797_s_at	VARS	0.536333
218308_at	TACC3	0.483915
215867_x_at	CA12	0.530287
218705_s_at	SNX24	0.508546
219790_s_at	NPR3	0.46406
204092_s_at	STK6	0.493165
214908_s_at	TRRAP	0.499762
214164_x_at	CA12	0.52448
204244_s_at	ASK	0.506998
215913_s_at	GULP1	0.495938
210983_s_at	MCM7	0.524426
218350_s_at	GMNN	0.547443
212424_at	PDCD11	0.529189
212344_at	SULF1	0.411003
207598_x_at	XRCC2	0.528783
213008_at	FLJ10719	0.526378
205631_at	KIAA0586	0.532277
207590_s_at	FSHPRH1	0.48677
219704_at	YBX2	0.528973
202954_at	UBE2C	0.504578
218719_s_at	FLJ13912	0.550979
218662_s_at	HCAP-G	0.491611
203037_s_at	MTSS1	0.495376
201477_s_at	RRM1	0.551268
218577_at	LRRC40	0.526667
201454_s_at	NPEPPS	0.542201
209258_s_at	CSPG6	0.537804
221520_s_at	CDCA8	0.511746
201663_s_at	SMC4L1	0.505458
221480_at	HNRPD	0.486635
203968_s_at	CDC6	0.55484
37577_at	ARHGAP19	0.5084
203428_s_at	ASF1A	0.543135
218073_s_at	TMEM48	0.510343
207130_at	PRKCBP1	0.474523
204596_s_at	STC1	0.449545
208795_s_at	MCM7	0.538239
205282_at	LRP8	0.516936
210543_s_at	PRKDC	0.446587
218009_s_at	PRC1	0.532238
222235_s_at	GALNACT-2	0.55413
208079_s_at	STK6	0.533264
200956_s_at	SSRP1	0.530653
203963_at	CA12	0.522223
207165_at	HMMR	0.511763
201714_at	TUBG1	0.537886
221731_x_at	CSPG2	0.427994
219736_at	TRIM36	0.562133
210793_s_at	NUP98	0.56178
218461_at	ATPBD1C	0.548147
202234_s_at	SLC16A1	0.552974
205048_s_at	PSPH	0.556303
206205_at	MPHOSPH9	0.500461
218305_at	IPO4	0.546219
207469_s_at	PIR	0.530445
201111_at	CSE1L	0.545401
205009_at	TFF1	0.500545
209523_at	TAF2	0.537506
211088_s_at	PLK4	0.504483
221989_at	RPL10	0.451852
219758_at	FLJ12571	0.493154
203119_at	MGC2574	0.54336
200916_at	TAGLN2	0.55168
204178_s_at	RBM14	0.561873
203976_s_at	CHAF1A	0.55506
207267_s_at	DSCR6	0.533003
209462_at	APLP1	0.50017
216262_s_at	TGIF2	0.562665
219795_at	SLC6A14	0.479899
218793_s_at	SCML1	0.524391
203427_at	ASF1A	0.568284
200895_s_at	FKBP4	0.494325
204916_at	RAMP1	0.485262
218877_s_at	C6orf75	0.491974
218894_s_at	FLJ10292	0.493748
216237_s_at	MCM5	0.539015
220615_s_at	MLSTD1	0.545683
212462_at	MYST4	0.516543
206848_at	HOXA7	0.506018
209707_at	PIGK	0.498223
218512_at	WDR12	0.533375
219130_at	FLJ10287	0.499689
205519_at	WDR76	0.485106
220206_at	ZMYM1	0.502017
211375_s_at	ILF3	0.532476
201516_at	SRM	0.533919
219479_at	KDELC1	0.478879
202396_at	TCERG1	0.548104
202094_at	BIRC5	0.477124
200731_s_at	PTP4A1	0.549978
222118_at	BM039	0.539825
213302_at	PFAS	0.52547
207029_at	KITLG	0.503566
215731_s_at	MPHOSPH9	0.487166
200000_s_at	PRPF8	0.495739
209825_s_at	UCK2	0.504525
210672_s_at	C16orf35	0.547441
207392_x_at	UGT2B15	0.422024
221909_at	FLJ14627	0.497937
219158_s_at	NARG1	0.538517
204407_at	TTF2	0.487215
214097_at	RPS21	0.54661
205024_s_at	RAD51	0.551053
221223_x_at	CISH	0.519867
203209_at	RFC5	0.565663
205176_s_at	ITGB3BP	0.579676
214107_x_at	LOC440434	0.572433
220083_x_at	UCHL5	0.520085
222201_s_at	CASP8AP2	0.540205
209053_s_at	WHSC1	0.534689
209161_at	PRPF4	0.5715
204240_s_at	SMC2L1	0.559834
209694_at	PTS	0.54565
201755_at	MCM5	0.566694
213599_at	OIP5	0.536369
219646_at	FLJ20186	0.569281
210334_x_at	BIRC5	0.513569
200790_at	ODC1	0.575963
204641_at	NEK2	0.522972
219544_at	FLJ22624	0.569816
218737_at	SBNO1	0.547496
201774_s_at	CNAP1	0.553291
204727_at	WDHD1	0.480746
201109_s_at	THBS1	0.50098
201897_s_at	CKS1B	0.553929
212048_s_at	YARS	0.578839
220688_s_at	C1orf33	0.556637
219177_at	BXDC2	0.51164
208152_s_at	DDX21	0.560491
218257_s_at	UGCGL1	0.538208
219003_s_at	MANEA	0.502149
209234_at	KIF1B	0.477883
211851_x_at	BRCA1	0.509677
218886_at	PAK1IP1	0.54299
204795_at	PRR3	0.55746
204023_at	RFC4	0.554707
215470_at	GTF2H2	0.471469
209257_s_at	CSPG6	0.533506
211150_s_at	DLAT	0.525078
204228_at	PPIH	0.580638
218976_at	DNAJC12	0.510106
200733_s_at	PTP4A1	0.54586
214805_at	EIF4A1	0.518532
203213_at	CDC2	0.558413
210754_s_at	LYN	0.522762
203743_s_at	TDG	0.567883
204695_at	CDC25A	0.50108
203622_s_at	LOC56902	0.562439
213649_at	SFRS7	0.523558
208633_s_at	MACF1	0.516093
214710_s_at	CCNB1	0.552078
201614_s_at	RUVBL1	0.569303
208931_s_at	ILF3	0.519416
201872_s_at	ABCE1	0.585889
207038_at	SLC16A6	0.502823
208002_s_at	ACOT7	0.543213
205260_s_at	ACYP1	0.528366
216228_s_at	WDHD1	0.521244
218768_at	NUP107	0.561037
212315_s_at	NUP210	0.566917
212709_at	NUP160	0.50453
213346_at	LOC93081	0.55143
201450_s_at	TIA1	0.562861
202309_at	MTHFD1	0.575558
222040_at	HNRPA1	0.393259
212136_at	ATP2B4	0.54141
205590_at	RASGRP1	0.519716
202626_s_at	LYN	0.538699
204267_x_at	PKMYT1	0.569421
201741_x_at	SFRS1	0.554831
221931_s_at	SEH1L	0.566411
218647_s_at	YRDC	0.561072
203092_at	TIMM44	0.543064
221685_s_at	FLJ20364	0.572228
208511_at	PTTG3	0.507173
218678_at	NES	0.524978
215629_s_at	DLEU2 /// BCMSUNL	0.552126
214791_at	LOC93349	0.555969
215771_x_at	RET	0.567964
212110_at	SLC39A14	0.57148
219978_s_at	NUSAP1	0.575869
218889_at	NOC3L	0.579812
202491_s_at	IKBKAP	0.554997
202613_at	CTPS	0.552186
214766_s_at	AHCTF1	0.482454
218903_s_at	MGC2731	0.576819
209709_s_at	HMMR	0.552106
204560_at	FKBP5	0.558605
212316_at	NUP210	0.508761
202251_at	PRPF3	0.559483
209838_at	COPS2	0.55303
203016_s_at	SSX2IP	0.570792
214095_at	SHMT2	0.579959
219294_at	C6orf139	0.561463
202264_s_at	TOMM40	0.595032
216913_s_at	KIAA0690	0.578549
213449_at	POP1	0.525362
200875_s_at	NOL5A	0.572634
202600_s_at	NRIP1	0.595605
219698_s_at	METTL4	0.543091
215773_x_at	PARP2	0.588506
220668_s_at	DNMT3B	0.498067
218564_at	RFWD3	0.578838
210766_s_at	CSE1L	0.578063
209172_s_at	CENPF	0.481604
202185_at	PLOD3	0.541353
203564_at	FANCG	0.587653
212832_s_at	CKAP5	0.555855
205082_s_at	AOX1	0.53933
205296_at	RBL1	0.57199
205235_s_at	MPHOSPH1	0.534491
216880_at	RAD51L1	0.554201
[truncated: 641 more rows]

## Sheet: 72h ER KnockDown
Gene ID	Gene Name	Fold Change
209990_s_at	GPR51	14.5314
213240_s_at	KRT4	28.353
201141_at	GPNMB	8.60465
214624_at	UPK1A	8.59969
215729_s_at	VGLL1	12.3442
203180_at	ALDH1A3	8.26438
218963_s_at	KRT23	6.85839
210095_s_at	IGFBP3	6.06833
204351_at	S100P	5.68252
205220_at	GPR109B	5.94473
212143_s_at	IGFBP3	5.67038
205319_at	PSCA	6.89094
217077_s_at	GPR51	7.66446
211657_at	CEACAM6	5.1768
201324_at	EMP1	8.22669
218162_at	OLFML3	5.72668
208683_at	CAPN2	4.52711
204607_at	HMGCS2	6.27691
211679_x_at	GPR51	6.11325
209991_x_at	GPR51	5.30131
36711_at	MAFF	4.94271
212636_at	QKI	5.15882
208161_s_at	ABCC3	4.63117
201694_s_at	EGR1	4.41597
204378_at	BCAS1	5.67117
203757_s_at	CEACAM6	5.54926
209101_at	CTGF	4.15237
39248_at	AQP3	4.47816
212841_s_at	PPFIBP2	4.09118
206658_at	UPK3B	4.85334
200878_at	EPAS1	3.85978
202973_x_at	FAM13A1	5.4208
209386_at	TM4SF1	4.24191
209641_s_at	ABCC3	3.9395
214858_at	GPC1	4.27208
210096_at	CYP4B1	5.02259
203571_s_at	C10orf116	4.05281
209373_at	MALL	5.98515
219850_s_at	EHF	3.96036
202291_s_at	MGP	3.78451
221019_s_at	COLEC12	3.77967
220414_at	CALML5	6.12735
218885_s_at	GALNT12	4.73638
206457_s_at	DIO1	3.96168
202948_at	IL1R1	3.71743
208763_s_at	TSC22D3	3.54043
219562_at	RAB26	3.65705
219768_at	VTCN1	3.5595
204941_s_at	ALDH3B2	3.72835
203196_at	ABCC4	4.16165
201510_at	ELF3	3.42203
204942_s_at	ALDH3B2	3.40051
217047_s_at	FAM13A1	3.58156
218627_at	FLJ11259	3.47116
211689_s_at	TMPRSS2	3.60957
212741_at	MAOA	3.4286
205547_s_at	TAGLN	4.48885
204204_at	SLC31A2	3.29393
213413_at	SBLF	3.12752
209201_x_at	CXCR4	3.21955
214581_x_at	TNFRSF21	3.41109
207330_at	PZP	3.46804
207862_at	UPK2	3.92143
200632_s_at	NDRG1	3.01392
221024_s_at	SLC2A10	3.17649
202887_s_at	DDIT4	3.02182
214500_at	H2AFY	3.02597
202295_s_at	CTSH	2.88954
213953_at	KRT20	4.00988
209212_s_at	KLF5	3.23631
211919_s_at	CXCR4	3.02751
50965_at	RAB26	2.94889
202481_at	DHRS3	2.86844
204546_at	KIAA0513	3.07895
212586_at	CAST	2.76663
218856_at	TNFRSF21	2.64574
201288_at	ARHGDIB	3.42866
209016_s_at	KRT7	3.42502
210827_s_at	ELF3	2.80048
204567_s_at	ABCG1	2.87691
203394_s_at	HES1	2.82143
209230_s_at	P8	2.74886
204971_at	CSTA	3.06451
211113_s_at	ABCG1	2.85255
212328_at	KIAA1102	2.64684
219010_at	C1orf106	2.97293
212977_at	CMKOR1	2.65853
217996_at	PHLDA1	3.1522
206561_s_at	AKR1B10	2.9961
215034_s_at	TM4SF1	4.05481
212646_at	RAFTLIN	2.87609
209211_at	KLF5	2.65383
204646_at	DPYD	3.07117
217853_at	TENS1	2.50827
204519_s_at	PLLP	2.99126
207655_s_at	BLNK	2.90661
213664_at	SLC1A1	2.596
217997_at	PHLDA1	3.01401
204733_at	KLK6	3.10821
219722_s_at	GDPD3	2.5967
213601_at	SLIT1	2.5919
208908_s_at	CAST	2.65552
213702_x_at	ASAH1	2.48207
209288_s_at	CDC42EP3	2.69773
215253_s_at	DSCR1	2.61996
201369_s_at	ZFP36L2	3.05415
204388_s_at	MAOA	2.88579
221577_x_at	GDF15	2.43405
209679_s_at	LOC57228	2.46639
207275_s_at	ACSL1	2.64645
217028_at	CXCR4	2.82309
209568_s_at	RGL1	3.16103
205549_at	PCP4	2.4118
207847_s_at	MUC1	2.47758
209387_s_at	TM4SF1	2.66581
202003_s_at	ACAA2	2.37741
39249_at	AQP3	2.58718
201325_s_at	EMP1	2.92506
221985_at	KLHL24	2.44684
204284_at	PPP1R3C	2.66349
219232_s_at	EGLN3	2.38282
205730_s_at	ABLIM3	2.59731
211026_s_at	MGLL	2.77978
206665_s_at	BCL2L1	2.45814
218309_at	CAMK2N1	2.40758
218182_s_at	CLDN1	2.6397
201236_s_at	BTG2	2.55991
204389_at	MAOA	2.71317
216733_s_at	GATM	2.41464
201367_s_at	ZFP36L2	2.44208
220624_s_at	ELF5	2.35206
204149_s_at	GSTM4	2.36519
212325_at	KIAA1102	2.6027
211559_s_at	CCNG2	2.49352
212327_at	KIAA1102	2.27087
206118_at	STAT4	2.33911
201951_at	ALCAM	2.21252
207467_x_at	CAST	2.29915
204019_s_at	SH3YL1	2.36722
202935_s_at	SOX9	2.43699
221041_s_at	SLC17A5	2.3937
202659_at	PSMB10	2.22942
212262_at	QKI	2.28406
203178_at	GATM	2.17918
205776_at	FMO5	2.68235
203140_at	BCL6	2.22454
200879_s_at	EPAS1	2.51552
204929_s_at	VAMP5	2.28023
201826_s_at	SCCPDH	2.28142
220091_at	SLC2A6	2.21096
201506_at	TGFBI	2.24367
205306_x_at	KMO	2.42513
203217_s_at	ST3GAL5	2.30461
204542_at	ST6GALNAC2	2.19051
202525_at	PRSS8	2.1671
215189_at	KRTHB6	2.66785
205110_s_at	FGF13	2.37353
209522_s_at	CRAT	2.82854
203535_at	S100A9	2.31726
218729_at	LXN	2.14823
215342_s_at	RABGAP1L	2.88934
220625_s_at	ELF5	2.124
200661_at	PPGB	2.14294
213693_s_at	MUC1	2.10995
221524_s_at	RRAGD	2.09701
201169_s_at	BHLHB2	2.114
211959_at	IGFBP5	2.23067
201280_s_at	DAB2	2.30096
209343_at	EFHD1	2.12739
207018_s_at	RAB27B	2.14384
201952_at	ALCAM	2.08663
206463_s_at	DHRS2	2.15559
214755_at	UAP1L1	2.17396
206696_at	GPR143	2.35831
219344_at	SLC29A3	2.21458
213988_s_at	SAT	2.12042
217771_at	GOLPH2	2.23819
202936_s_at	SOX9	2.2557
218736_s_at	PALMD	2.26617
221665_s_at	EPS8L1	2.4912
203780_at	EVA1	2.09539
205555_s_at	MSX2	2.07701
202145_at	LY6E	2.01632
204897_at	PTGER4	2.07619
217551_at	LOC441453	2.10674
210980_s_at	ASAH1	2.38463
201008_s_at	TXNIP	2.29922
218700_s_at	RAB7L1	2.02219
221854_at	PKP1	2.35905
218342_s_at	KIAA1815	2.06158
203407_at	PPL	2.13302
204015_s_at	DUSP4	2.06413
201170_s_at	BHLHB2	2.23692
212558_at	SPRY1	2.27641
213902_at	ASAH1	2.03656
91826_at	EPS8L1	2.24828
204249_s_at	LMO2	2.23844
210592_s_at	SAT	2.14136
217783_s_at	YPEL5	1.98978
208510_s_at	PPARG	2.08874
205489_at	CRYM	2.34614
209529_at	PPAP2C	1.9437
217989_at	DHRS8	2.26971
215990_s_at	BCL6	2.15212
218706_s_at	NS3TP2	2.09914
220484_at	MCOLN3	2.11851
210319_x_at	MSX2	2.06633
206492_at	FHIT	2.20412
217892_s_at	EPLIN	2.00015
204014_at	DUSP4	2.15643
203108_at	GPRC5A	2.06833
201311_s_at	SH3BGRL	2.0032
218795_at	ACP6	2.12762
211284_s_at	GRN	2.05987
219995_s_at	FLJ13841	2.01605
206043_s_at	KIAA0703	2.12914
203845_at	PCAF	2.09215
206632_s_at	APOBEC3B	2.05107
209018_s_at	PINK1	1.99736
201963_at	ACSL1	2.00995
203779_s_at	EVA1	2.08056
209782_s_at	DBP	2.09774
201010_s_at	TXNIP	1.95254
217757_at	A2M	2.50376
203499_at	EPHA2	2.11221
217875_s_at	TMEPAI	1.91278
202341_s_at	TRIM2	1.96739
200920_s_at	BTG1	2.00817
205257_s_at	AMPH	2.09675
215440_s_at	BEXL1	2.02853
205405_at	SEMA5A	2.79022
219450_at	FLJ11017	2.06749
213093_at	PRKCA	2.0842
216129_at	ATP9A	1.93848
201368_at	ZFP36L2	1.9577
214040_s_at	GSN	1.99219
202342_s_at	TRIM2	2.04871
221541_at	CRISPLD2	2.04838
207522_s_at	ATP2A3	1.91186
203665_at	HMOX1	1.91184
202108_at	PEPD	1.99891
215945_s_at	TRIM2	1.88857
203304_at	BAMBI	1.88786
205965_at	BATF	2.02383
203637_s_at	MID1	1.88444
207996_s_at	C18orf1	2.07425
202770_s_at	CCNG2	1.96359
209460_at	ABAT	1.90527
212444_at	GPCR5A	2.33067
203767_s_at	STS	1.94179
216641_s_at	LAD1	1.93825
209286_at	CDC42EP3	2.16117
218779_x_at	EPS8L1	1.8778
208934_s_at	LGALS8	1.82397
213618_at	CENTD1	2.17427
202074_s_at	OPTN	1.89391
212256_at	GALNT10	1.8938
201278_at	DAB2	1.99281
217889_s_at	CYBRD1	2.27161
214798_at	KIAA0703	1.9101
216627_s_at	B4GALT1	1.88772
41644_at	SASH1	1.89916
207001_x_at	TSC22D3	2.29394
207357_s_at	GALNT10	1.88349
209566_at	INSIG2	1.92748
202464_s_at	PFKFB3	1.88152
202815_s_at	HEXIM1	1.86378
208370_s_at	DSCR1	1.96725
221085_at	TNFSF15	1.91545
218692_at	FLJ20366	1.82252
201551_s_at	LAMP1	1.84893
217168_s_at	HERPUD1	1.88268
209574_s_at	C18orf1	1.92809
218523_at	LHPP	1.96573
218440_at	MCCC1	1.83688
209485_s_at	OSBPL1A	1.96978
215321_at	RPIB9	1.88458
209019_s_at	PINK1	1.88654
221698_s_at	CLEC7A	2.00005
202793_at	C3F	1.87404
203911_at	RAP1GA1	1.92643
202488_s_at	FXYD3	1.79653
204493_at	BID	1.85026
201847_at	LIPA	1.859
200706_s_at	LITAF	1.77902
215037_s_at	BCL2L1	1.78118
202769_at	CCNG2	1.88779
38069_at	CLCN7	1.7878
214635_at	CLDN9	2.04882
206191_at	ENTPD3	2.0402
203827_at	WIPI49	1.84742
210859_x_at	CLN3	1.85209
210136_at	MBP	1.82591
218699_at	RAB7L1	1.84618
206833_s_at	ACYP2	1.91766
221059_s_at	COTL1	1.81022
201825_s_at	SCCPDH	1.82557
201302_at	ANXA4	1.77242
203395_s_at	HES1	1.9618
204379_s_at	FGFR3	2.00185
201850_at	CAPG	1.81825
206600_s_at	SLC16A5	2.03753
202286_s_at	TACSTD2	1.77734
216836_s_at	ERBB2	1.78859
216041_x_at	GRN	1.8162
201693_s_at	EGR1	1.94841
203381_s_at	APOE	2.00914
202023_at	EFNA1	1.78609
203453_at	SCNN1A	1.86202
212174_at	AK2	1.8622
218000_s_at	PHLDA1	1.80546
40093_at	LU	1.9656
220613_s_at	SYTL2	1.93639
201340_s_at	ENC1	1.92175
213236_at	SASH1	2.10704
220119_at	EPB41L4A	2.00761
221523_s_at	RRAGD	1.8682
218487_at	ALAD	1.88341
204800_s_at	FLJ13639	1.85439
220606_s_at	NBLA03831	1.73733
211552_s_at	ALDH4A1	1.77098
212334_at	GNS	1.74729
212929_s_at	FAM21B /// FAM21C /// LOC387680 /// LOC439973	1.84175
209600_s_at	ACOX1	1.77466
205487_s_at	VGLL1	1.84755
221478_at	BNIP3L	1.80745
218507_at	HIG2	1.77389
201009_s_at	TXNIP	1.93914
213555_at	RWDD2	1.8981
204032_at	BCAR3	1.79872
205486_at	TESK2	1.78351
200704_at	LITAF	1.78501
208936_x_at	LGALS8	1.74887
211138_s_at	KMO	2.02968
218284_at	SMAD3	1.73814
209160_at	AKR1C3	1.87991
204573_at	CROT	1.77303
202073_at	OPTN	1.87752
201287_s_at	SDC1	1.78991
208817_at	COMT	1.71707
208078_s_at	SNF1LK	1.88968
203186_s_at	S100A4	2.12019
204925_at	CTNS	1.77593
220808_at	THEG	1.75857
208818_s_at	COMT	1.72627
209216_at	WDR45	1.83859
218832_x_at	ARRB1	1.97696
210613_s_at	SYNGR1	1.7365
221959_at	C8orf72	1.74015
218454_at	FLJ22662	1.69575
204424_s_at	LMO3	1.81179
214786_at	MAP3K1	1.72542
219682_s_at	TBX3	1.80784
218191_s_at	LMBRD1	1.74988
207114_at	LY6G6C	1.91039
221218_s_at	TPK1	1.80827
211958_at	IGFBP5	1.93195
200696_s_at	GSN	1.7971
209275_s_at	CLN3	1.79377
221788_at	PGM3	1.7425
51158_at	LOC400451	1.70312
200678_x_at	GRN	1.77165
219517_at	ELL3	1.76146
214079_at	DHRS2	1.74459
221840_at	PTPRE	1.82387
217966_s_at	C1orf24	1.79557
200831_s_at	SCD	1.7224
202510_s_at	TNFAIP2	1.83996
213144_at	GOSR2	1.85507
200911_s_at	TACC1	1.72727
219082_at	CGI-14	1.83304
208690_s_at	PDLIM1	1.73408
214543_x_at	QKI	1.79414
202321_at	GGPS1	1.69774
209189_at	FOS	1.7932
220483_s_at	RNF19	1.94016
214140_at	SLC25A16	1.88664
205090_s_at	NAGPA	1.72092
219474_at	TTMP	1.69278
217728_at	S100A6	1.78031
218634_at	PHLDA3	1.72416
200701_at	NPC2	1.69872
214953_s_at	APP	1.82701
210732_s_at	LGALS8	1.73676
210312_s_at	IFT20	1.68974
208935_s_at	LGALS8	1.83586
212364_at	MYO1B	1.72824
217998_at	PHLDA1	1.68996
205921_s_at	SLC6A6	1.74075
222209_s_at	FLJ22104	1.67017
212263_at	QKI	1.69411
221880_s_at	LOC400451	1.67174
204137_at	TM7SF1	1.67446
203722_at	ALDH4A1	1.71327
204908_s_at	BCL3	1.90624
212365_at	MYO1B	1.67659
218764_at	PRKCH	1.66891
204319_s_at	RGS10	1.71134
208926_at	NEU1	1.6999
211259_s_at	BMP7	1.67672
205258_at	INHBB	1.72018
205780_at	BIK	1.70013
206595_at	CST6	1.69558
208890_s_at	PLXNB2	1.67044
201428_at	CLDN4	1.67404
212658_at	LHFPL2	1.66065
213624_at	SMPDL3A	1.77691
207291_at	PRRG4	1.65739
205351_at	GGCX	1.66694
212909_at	LYPD1	1.81625
205398_s_at	SMAD3	1.75525
212463_at	CD59	1.7119
205980_s_at	ARHGAP8 /// LOC553158	1.70332
211116_at	SLC9A2	1.74488
212876_at	B4GALT4	1.74099
218180_s_at	EPS8L2	1.69494
203139_at	DAPK1	1.74283
206166_s_at	CLCA2	1.67579
209459_s_at	ABAT	1.66463
211580_s_at	PIK3R3	1.8265
209114_at	TSPAN1	1.71023
200838_at	CTSB	1.66395
215561_s_at	IL1R1	1.88577
202025_x_at	ACAA1	1.69039
200946_x_at	GLUD1	1.68843
205759_s_at	SULT2B1	1.7295
212335_at	GNS	1.65106
202083_s_at	SEC14L1	1.74993
202934_at	HK2	1.67941
217844_at	CTDSP1	1.74697
203638_s_at	FGFR2	1.6599
203455_s_at	SAT	1.71111
203124_s_at	SLC11A2	1.6937
211162_x_at	SCD	1.64344
221864_at	MGC13024	1.72727
210085_s_at	ANXA9	1.65319
201147_s_at	TIMP3	1.93676
203287_at	LAD1	1.85882
205193_at	MAFF	1.74309
201279_s_at	DAB2	1.67375
208621_s_at	VIL2	1.64883
209909_s_at	TGFB2	1.83351
200771_at	LAMC1	1.6739
218677_at	S100A14	1.61415
204933_s_at	TNFRSF11B	1.73046
208791_at	CLU	1.63273
222173_s_at	TBC1D2	1.85132
204179_at	MB	1.62405
203747_at	AQP3	1.74302
203424_s_at	IGFBP5	1.99425
202207_at	ARL7	1.72662
208381_s_at	SGPL1	1.69674
220192_x_at	SPDEF	1.65909
179_at	PMS2L11	1.63564
215732_s_at	DTX2	1.64893
203917_at	CXADR	1.68097
201301_s_at	ANXA4	1.61041
203058_s_at	PAPSS2	1.61464
213849_s_at	PPP2R2B	1.66258
203639_s_at	FGFR2	1.83768
218396_at	VPS13C	1.66115
219415_at	TTYH1	1.6912
218717_s_at	LEPREL1	1.62209
219694_at	FLJ11127	1.6853
201328_at	ETS2	1.62106
213375_s_at	CG018	1.78708
212370_x_at	FAM21B /// LOC387680	1.71507
207525_s_at	GIPC1	1.62726
212875_s_at	C21orf25	1.63749
200904_at	HLA-E	1.68453
209287_s_at	CDC42EP3	1.71561
219529_at	CLIC3	1.60493
218368_s_at	TNFRSF12A	1.61474
205567_at	CHST1	1.71917
211724_x_at	FLJ20323	1.60242
202080_s_at	OIP106	1.67257
37117_at	ARHGAP8 /// LOC553158	1.67086
201466_s_at	JUN	1.62869
210021_s_at	UNG2	1.69644
208623_s_at	VIL2	1.59778
212119_at	RHOQ	1.62952
221479_s_at	BNIP3L	1.61511
221986_s_at	KLHL24	1.88917
203961_at	NEBL	1.61324
216920_s_at	TRGC2 /// TRGV9 /// LOC442532 /// LOC442670 /// TARP	1.61432
214595_at	KCNG1	1.63167
211695_x_at	MUC1	1.79394
206860_s_at	FLJ20323	1.62052
221245_s_at	C2orf31	1.59639
212338_at	MYO1D	1.68352
205896_at	SLC22A4	1.69667
215806_x_at	TRGC2 /// TRGV9 /// LOC442532 /// LOC442670 /// TARP	1.61666
218606_at	ZDHHC7	1.585
40837_at	TLE2	1.62322
203509_at	SORL1	1.77736
202598_at	S100A13	1.60397
202017_at	EPHX1	1.64612
204526_s_at	TBC1D8	1.58004
209696_at	FBP1	1.62067
220444_at	ZNF557	1.55429
207129_at	CA5B	1.662
204846_at	CP	2.12962
201646_at	SCARB2	1.62975
203123_s_at	SLC11A2	1.5703
213174_at	TTC9	1.67064
201286_at	SDC1	1.63049
201649_at	UBE2L6	1.63243
221530_s_at	BHLHB3	1.61805
217904_s_at	BACE1	1.59048
201553_s_at	LAMP1	1.58843
202949_s_at	FHL2	1.55681
203570_at	LOXL1	1.57197
204082_at	PBX3	1.6364
219629_at	C22orf8	1.63806
201235_s_at	BTG2	1.72014
218471_s_at	BBS1	1.62172
200788_s_at	PEA15	1.59024
204233_s_at	CHKA	1.6099
202430_s_at	PLSCR1	1.65151
211708_s_at	SCD	1.65633
201465_s_at	JUN	1.64241
208322_s_at	ST3GAL1	1.69164
201502_s_at	NFKBIA	1.61228
213272_s_at	LOC57146	1.54266
211068_x_at	FAM21C /// LOC439973	1.65233
218088_s_at	RRAGC	1.55648
205016_at	TGFA	1.66332
218686_s_at	RHBDF1	1.54866
202149_at	NEDD9	1.55831
218820_at	C14orf132	1.59279
209692_at	EYA2	1.63194
212185_x_at	MT2A	1.58298
202575_at	CRABP2	1.59647
200602_at	APP	1.63243
221882_s_at	TMEM8	1.69671
218922_s_at	LASS4	1.92885
210912_x_at	GSTM4	1.62893
217202_s_at	GLUL	1.55594
209348_s_at	MAF	1.83718
41047_at	C9orf16	1.53694
220690_s_at	DKFZp566O084	1.61127
200839_s_at	CTSB	1.5922
211653_x_at	AKR1C2	1.57734
217967_s_at	C1orf24	1.62736
217681_at	WNT7B	1.60671
219257_s_at	SPHK1	1.62598
214449_s_at	RHOQ	1.58833
213228_at	PDE8B	1.88924
202826_at	SPINT1	1.56654
205253_at	PBX1	1.62438
210695_s_at	WWOX	1.58138
209102_s_at	HBP1	1.58931
214720_x_at	39335	1.68336
215178_x_at	ASAHL	1.54344
208084_at	ITGB6	1.64199
203770_s_at	STS	1.65775
209281_s_at	ATP2B1	1.57715
219889_at	FRAT1	1.60027
208083_s_at	ITGB6	1.57733
204030_s_at	SCHIP1	1.61672
219049_at	ChGn	1.58674
204306_s_at	CD151	1.53208
209173_at	AGR2	1.53584
205397_x_at	SMAD3	1.65221
218500_at	C8orf55	1.60648
210778_s_at	MXD4	1.52233
211458_s_at	GABARAPL1 /// GABARAPL3	1.6798
206165_s_at	CLCA2	1.52948
221779_at	MICAL-L1	1.57151
218489_s_at	ALAD	1.51809
219749_at	SH2D4A	1.68346
207414_s_at	PCSK6	1.57446
209147_s_at	PPAP2A	1.60835
214783_s_at	ANXA11	1.55608
209591_s_at	BMP7	1.54534
213506_at	F2RL1	1.5965
218546_at	C1orf115	1.53282
207170_s_at	LETMD1	1.54874
201473_at	JUNB	1.61021
218019_s_at	PDXK	1.60687
209083_at	CORO1A	1.54245
214274_s_at	ACAA1	1.54645
208960_s_at	KLF6	1.58236
214909_s_at	DDAH2	1.55081
220266_s_at	KLF4	1.61359
208606_s_at	WNT4	1.56431
200648_s_at	GLUL	1.50286
209305_s_at	GADD45B	1.53421
202951_at	STK38	1.52178
202071_at	SDC4	1.57948
214399_s_at	KRT4	1.58786
202671_s_at	PDXK	1.53495
218574_s_at	LMCD1	1.59962
202082_s_at	SEC14L1	1.55596
201312_s_at	SH3BGRL	1.5668
219377_at	FAM59A	1.56042
202454_s_at	ERBB3	1.56561
213590_at	SLC16A5	1.55278
212599_at	AUTS2	1.53164
200752_s_at	CAPN1	1.53782
202439_s_at	IDS	1.54702
219622_at	RAB20	1.50338
214946_x_at	FAM21B /// FAM21C /// LOC387680 /// LOC439973	1.59403
203676_at	GNS	1.63212
220380_at	DNASE2B	1.52734
203382_s_at	APOE	1.77666
200921_s_at	BTG1	1.56622
208933_s_at	LGALS8	1.6239
215918_s_at	SPTBN1	1.55165
220120_s_at	EPB41L4A	1.56998
206342_x_at	IDS	1.50428
221081_s_at	DENND2D	1.53987
219197_s_at	SCUBE2	1.53962
206307_s_at	FOXD1	1.56296
212347_x_at	MXD4	1.55969
219263_at	RNF128	1.75918
212356_at	KIAA0323	1.59158
202039_at	TIAF1 /// MYO18A	1.57193
202743_at	PIK3R3	1.50774
209502_s_at	BAIAP2	1.51873
208868_s_at	GABARAPL1	1.63002
204458_at	LYPLA3	1.52652
203836_s_at	MAP3K5	1.59253
200770_s_at	LAMC1	1.51047
214082_at	CA5B	1.52138
213734_at	WSB2	1.50489
203159_at	GLS	1.60552
219274_at	TSPAN12	1.64101
216044_x_at	FAM69A	1.50882
220815_at	CTNNA3	1.50976
220753_s_at	CRYL1	1.52636
222258_s_at	SH3BP4	1.50417
209907_s_at	ITSN2	1.58734
213106_at	ATP8A1	1.50581
203330_s_at	STX5A	1.57978
213036_x_at	ATP2A3	1.53928
213711_at	KRTHB1	1.59835
218931_at	RAB17	1.58046
210757_x_at	DAB2	1.51114
204418_x_at	GSTM2	1.50455
220173_at	C14orf45	1.55003
205637_s_at	SH3GL3	1.56087
219428_s_at	PXMP4	1.5539
211574_s_at	MCP	1.52302
206140_at	LHX2	1.63696
203233_at	IL4R	1.72236
213572_s_at	SERPINB1	1.51732
208961_s_at	KLF6	1.5092
218552_at	ECHDC2	1.57385
214714_at	ZNF394	1.51131
202084_s_at	SEC14L1	1.50793
203125_x_at	SLC11A2	1.55155
221988_at	MGC2747	1.54503
201427_s_at	SEPP1	1.54634
208829_at	TAPBP	1.51618
209081_s_at	COL18A1	1.5597
213397_x_at	RNASE4	1.65344
221042_s_at	CLMN	1.53787
209573_s_at	C18orf1	1.56537
203636_at	MID1	1.51378
219271_at	GALNT14	1.52007
218424_s_at	STEAP3	1.56508
210127_at	RAB6B	1.70993
221291_at	ULBP2	1.50902
219316_s_at	C14orf58	1.56078
220985_s_at	RNF170	1.55093
218429_s_at	FLJ11286	1.65537
218918_at	MAN1C1	1.52884
205141_at	ANG /// RNASE4	1.52085
219518_s_at	ELL3	1.53
209355_s_at	PPAP2B	1.51399
220364_at	FLJ11235	1.85374
205920_at	SLC6A6	1.58891
205538_at	CORO2A	1.6047
212077_at	CALD1	1.6393
217437_s_at	TACC1	1.54441
202193_at	LIMK2	1.5338
206429_at	F2RL1	1.51643
218999_at	FLJ11000	1.58528
218651_s_at	LARP6	1.54148
204188_s_at	RARG	1.61543
212157_at	SDC2	1.50672
212560_at	C11orf32	1.63655
209672_s_at	FLJ20323	1.53399
204967_at	APXL	1.57588
202993_at	ILVBL	1.50626
36566_at	CTNS	1.5133
218844_at	FLJ20920	1.55644
205248_at	C21orf5	1.52451
202206_at	ARL7	1.56068
45714_at	HCFC1R1	1.52095
206758_at	EDN2	1.52075
219532_at	ELOVL4	1.50083
204242_s_at	ACOX3	1.50075
207669_at	KRTHB3	1.59923
205870_at	BDKRB2	1.51315
209890_at	TSPAN5	1.53693
220124_at	GAN	1.56381
212445_s_at	NEDD4L	1.53045
215984_s_at	ARFRP1	1.50126
202869_at	OAS1	1.59511
206276_at	LY6D	1.56217
205724_at	PKP1	1.53039
219832_s_at	HOXC13	1.56772
221215_s_at	RIPK4	1.50637
214579_at	NPAL3	1.57186
209217_s_at	WDR45	1.51738
214719_at	LOC283537	1.50612
220149_at	FLJ22671	1.54029
202669_s_at	EFNB2	1.51706
214919_s_at	EIF4EBP3 /// MASK-BP3	1.51171
219096_at	ARMC7	1.51761
202972_s_at	FAM13A1	1.52879
202150_s_at	NEDD9	1.52791
212321_at	SGPL1	1.54422
205996_s_at	AK2	1.52631
215501_s_at	DUSP10	1.52911
214464_at	CDC42BPA	1.54781
213981_at	COMT	1.52441
218921_at	SIGIRR	1.58504
221757_at	MGC17330	1.52108
219660_s_at	ATP8A2	1.55304
220979_s_at	ST6GALNAC5	1.55106
211383_s_at	WDR37	1.50336
219720_s_at	C14orf118	1.57008
208920_at	SRI	1.53409
207017_at	RAB27B	1.56644
218995_s_at	EDN1	1.55229
221655_x_at	EPS8L1	1.50588
209988_s_at	ASCL1	0.196821
209987_s_at	ASCL1	0.166576
203881_s_at	DMD	0.252732
207586_at	SHH	0.315102
213768_s_at	ASCL1	0.3283
205696_s_at	GFRA1	0.350303
205862_at	GREB1	0.313837
219338_s_at	LRRC49	0.375532
220038_at	SGK3	0.337272
209687_at	CXCL12	0.336715
203666_at	CXCL12	0.385858
207887_s_at	CALCR	0.356226
214633_at	SOX3	0.419103
211071_s_at	MLLT11	0.41707
207886_s_at	CALCR	0.366819
209985_s_at	ASCL1	0.349652
201744_s_at	LUM	0.30929
203685_at	BCL2	0.389722
214240_at	GAL	0.415477
201110_s_at	THBS1	0.4485
212020_s_at	MKI67	0.457994
211829_s_at	GPR30	0.438704
202506_at	SSFA2	0.453745
205225_at	ESR1	0.454209
222309_at	C6orf62	0.411099
214519_s_at	RLN2	0.461683
209921_at	SLC7A11	0.384907
215643_at	SEMA3D	0.387354
212353_at	SULF1	0.453452
205470_s_at	KLK11	0.491679
222040_at	HNRPA1	0.480437
215324_at	SEMA3D	0.495367
205440_s_at	NPY1R	0.501261
212092_at	PEG10	0.479103
213906_at	MYBL1	0.502701
220467_at	FLJ21272	0.387811
213262_at	SACS	0.508576
206280_at	CDH18	0.486466
214894_x_at	MACF1	0.500303
218683_at	PTBP2	0.467217
203765_at	GCA	0.493375
208305_at	PGR	0.439618
203999_at	SYT1	0.459703
202976_s_at	RHOBTB3	0.530612
207358_x_at	MACF1	0.513297
215552_s_at	ESR1	0.46806
201195_s_at	SLC7A5	0.509058
202975_s_at	RHOBTB3	0.500913
211124_s_at	KITLG	0.543577
208368_s_at	BRCA2	0.480261
218532_s_at	FLJ20152	0.514245
219736_at	TRIM36	0.53517
204795_at	PRR3	0.525008
218871_x_at	GALNACT-2	0.522602
204595_s_at	STC1	0.444603
202728_s_at	LTBP1	0.553936
214791_at	LOC93349	0.536718
214156_at	MYRIP	0.513498
212462_at	MYST4	0.530202
219743_at	HEY2	0.516648
212877_at	KNS2	0.516615
209234_at	KIF1B	0.509306
208103_s_at	ANP32E	0.524584
219869_s_at	SLC39A8	0.545628
213245_at	ADCY1	0.455856
214091_s_at	GPX3	0.560951
214727_at	BRCA2	0.508813
205934_at	PLCL1	0.562266
217678_at	SLC7A11	0.515096
212136_at	ATP2B4	0.520015
202664_at	WASPIP	0.540685
216048_s_at	RHOBTB3	0.530702
201109_s_at	THBS1	0.55921
219928_s_at	CABYR	0.534987
201741_x_at	SFRS1	0.566696
201540_at	FHL1	0.563531
209900_s_at	SLC16A1	0.510225
204135_at	DOC1	0.50476
214221_at	ALMS1	0.545007
221728_x_at	XIST	0.528578
212624_s_at	CHN1	0.536943
38158_at	ESPL1	0.562216
220177_s_at	TMPRSS3	0.570564
201739_at	SGK	0.499217
214157_at	GNAS	0.529427
208694_at	PRKDC	0.545295
205122_at	TMEFF1	0.51392
201348_at	GPX3	0.55307
203830_at	NJMU-R1	0.543
212344_at	SULF1	0.581083
208634_s_at	MACF1	0.546667
221965_at	MPHOSPH9	0.548963
206115_at	EGR3	0.531972
212208_at	THRAP2	0.546809
205406_s_at	SPA17	0.578454
204237_at	GULP1	0.561106
202016_at	MEST	0.595501
203625_x_at	SKP2	0.591415
221505_at	ANP32E	0.580998
212847_at	FUBP1	0.584641
209118_s_at	TUBA3	0.594259
212277_at	MTMR4	0.591868
210567_s_at	SKP2	0.598138
205083_at	AOX1	0.568214
212023_s_at	MKI67	0.543488
202236_s_at	SLC16A1	0.530073
209298_s_at	ITSN1	0.581699
205749_at	CYP1A1	0.548587
210175_at	C2orf3	0.5941
201450_s_at	TIA1	0.569396
212354_at	SULF1	0.540261
214052_x_at	XTP2	0.54761
218073_s_at	TMEM48	0.578233
211235_s_at	ESR1	0.550377
215731_s_at	MPHOSPH9	0.534764
214218_s_at	XIST	0.543831
202822_at	LPP	0.56176
218513_at	FLJ11184	0.517037
215629_s_at	DLEU2 /// BCMSUNL	0.551258
215177_s_at	ITGA6	0.509729
213605_s_at	C6orf216	0.483961
205543_at	HSPA4L	0.553558
205082_s_at	AOX1	0.600647
214874_at	PKP4	0.591261
209462_at	APLP1	0.568579
210640_s_at	GPR30	0.600285
202234_s_at	SLC16A1	0.598513
221768_at	SFPQ	0.522369
211421_s_at	RET	0.553391
220206_at	ZMYM1	0.584355
219631_at	LRP12	0.581004
201578_at	PODXL	0.594418
203851_at	IGFBP6	0.563177
209267_s_at	SLC39A8	0.601308
207012_at	MMP16	0.588084
204256_at	ELOVL6	0.58683
205316_at	SLC15A2	0.596044
221989_at	RPL10	0.602744
218678_at	NES	0.592239
205739_x_at	ZNF588	0.589362
216504_s_at	SLC39A8	0.546678
206698_at	XK	0.625689
211379_x_at	B3GALT3	0.590903
210372_s_at	TPD52L1	0.59757
204596_s_at	STC1	0.590763
210299_s_at	FHL1	0.577885
203998_s_at	SYT1	0.540725
209339_at	SIAH2	0.596199
201960_s_at	MYCBP2	0.598784
216049_at	RHOBTB3	0.574442
218351_at	COMMD8	0.582954
218976_at	DNAJC12	0.600935
217693_x_at	LOC388335	0.632879
207469_s_at	PIR	0.607881
203628_at	IGF1R	0.627986
204620_s_at	CSPG2	0.556057
207057_at	SLC16A7	0.625516
213647_at	DNA2L	0.61182
205399_at	DCAMKL1	0.55601
202194_at	TMED5	0.629822
203626_s_at	SKP2	0.58376
210007_s_at	GPD2	0.57191
206631_at	PTGER2	0.577881
213649_at	SFRS7	0.618812
205222_at	EHHADH	0.537962
204798_at	MYB	0.620492
219795_at	SLC6A14	0.57849
204662_at	CP110	0.625547
205085_at	ORC1L	0.606873
204597_x_at	STC1	0.61013
36554_at	ASMTL	0.630432
206848_at	HOXA7	0.648778
202599_s_at	NRIP1	0.597374
218668_s_at	RAP2C	0.61066
211613_s_at	GPD2	0.627173
207719_x_at	KIAA0470	0.628155
201896_s_at	PSRC1	0.643102
219596_at	THAP10	0.615402
219368_at	NAP1L2	0.59845
210664_s_at	TFPI	0.59936
215867_x_at	CA12	0.64533
205063_at	SIP1	0.630693
219973_at	ARSJ	0.628193
203080_s_at	BAZ2B	0.604179
213226_at	CCNA2	0.631574
207392_x_at	UGT2B15	0.553961
203062_s_at	MDC1	0.62185
219294_at	C6orf139	0.61215
205097_at	SLC26A2	0.605089
209725_at	DRIM	0.64303
211375_s_at	ILF3	0.627071
204944_at	PTPRG	0.647757
211767_at	SLD5	0.641907
212213_x_at	OPA1	0.6235
204235_s_at	GULP1	0.635804
211928_at	DNCH1	0.605096
209707_at	PIGK	0.619605
214463_x_at	HIST1H4K /// HIST1H4J	0.607689
200894_s_at	FKBP4	0.647525
213260_at	FOXC1	0.583833
212069_s_at	KIAA0515	0.647437
208086_s_at	DMD	0.607973
212805_at	KIAA0367	0.638633
204496_at	STRN3	0.624687
219312_s_at	ZBTB10	0.616274
205631_at	KIAA0586	0.612743
208511_at	PTTG3	0.642536
215913_s_at	GULP1	0.640422
211929_at	HNRPA3	0.654893
212209_at	THRAP2	0.655941
201564_s_at	FSCN1	0.636313
205938_at	PPM1E	0.617475
219295_s_at	PCOLCE2	0.583829
218209_s_at	P15RS	0.630129
222204_s_at	RRN3	0.654779
203037_s_at	MTSS1	0.627457
213049_at	GARNL1	0.636989
203743_s_at	TDG	0.657615
218331_s_at	C10orf18	0.648796
203011_at	IMPA1	0.654803
210933_s_at	FSCN1	0.641776
202089_s_at	SLC39A6	0.660509
200688_at	SF3B3	0.595966
204634_at	NEK4	0.660356
219582_at	OGFRL1	0.63175
219698_s_at	METTL4	0.623663
215532_x_at	ZNF492	0.640847
201539_s_at	FHL1	0.624165
212076_at	MLL	0.653161
213027_at	SSA2	0.626013
211391_s_at	ZNF278	0.637711
212094_at	PEG10	0.656487
220295_x_at	DEPDC1	0.65105
208598_s_at	HUWE1	0.630041
208896_at	DDX18	0.659992
203427_at	ASF1A	0.641039
219130_at	FLJ10287	0.625125
212752_at	CLASP1	0.652302
222108_at	AMIGO2	0.64661
212424_at	PDCD11	0.653013
214505_s_at	FHL1	0.631161
212452_x_at	MYST4	0.635948
210298_x_at	FHL1	0.642089
203843_at	RPS6KA3	0.66276
212488_at	COL5A1	0.66256
212309_at	CLASP2	0.657936
203566_s_at	AGL	0.665261
212135_s_at	ATP2B4	0.624241
218962_s_at	FLJ13576	0.634793
218510_x_at	FLJ20152	0.646948
206169_x_at	ZC3H7B	0.638803
212787_at	YLPM1	0.66398
210735_s_at	CA12	0.660908
214855_s_at	GARNL1	0.610184
221919_at	HNRPA1	0.612717
214476_at	TFF2	0.659885
207400_at	NPY5R	0.598746
203327_at	IDE	0.641333
204092_s_at	STK6	0.651874
219487_at	FLJ23560	0.646663
213019_at	RANBP6	0.63783
208873_s_at	C5orf18	0.65243
208886_at	H1F0	0.651977
213201_s_at	TNNT1	0.663071
204315_s_at	GTSE1	0.633184
210240_s_at	CDKN2D	0.664614
204146_at	RAD51AP1	0.660775
219789_at	NPR3	0.63379
204817_at	ESPL1	0.629042
204565_at	THEM2	0.664903
201797_s_at	VARS	0.641042
214804_at	FSHPRH1	0.631563
219451_at	MSRB2	0.613757
201018_at	EIF1AX	0.655408
215505_s_at	STRN3	0.624824
207165_at	HMMR	0.657516
211114_x_at	SIP1	0.655157
208633_s_at	MACF1	0.636143
207231_at	DZIP3	0.628141
205471_s_at	DACH1	0.635556
215470_at	GTF2H2	0.659726
204727_at	WDHD1	0.609585
212644_s_at	C14orf32	0.648124
219003_s_at	MANEA	0.643971
221223_x_at	CISH	0.649642
202979_s_at	ZF	0.658092
213359_at	HNRPD	0.634846
204728_s_at	WDHD1	0.643443
216623_x_at	TNRC9	0.661242
213234_at	KIAA1467	0.66482
213325_at	PVRL3	0.620426
219758_at	FLJ12571	0.652661
203362_s_at	MAD2L1	0.634666
221139_s_at	CSAD	0.632634
218245_at	LRRC54	0.660824
200861_at	CNOT1	0.649293
221731_x_at	CSPG2	0.577123
209676_at	TFPI	0.629952
219540_at	ZNF267	0.663856
218823_s_at	KCTD9	0.660448
220195_at	MBD5	0.665801
203145_at	SPAG5	0.666278
205005_s_at	NMT2	0.647047
204407_at	TTF2	0.666139
204558_at	RAD54L	0.607428
220250_at	ZNF286	0.664591
202761_s_at	SYNE2	0.658291
213517_at	PCBP2	0.626589
206473_at	MBTPS2	0.665492
212577_at	SMCHD1	0.658631
219886_at	LRRIQ2	0.656205
204639_at	ADA	0.637212
210057_at	SMG1	0.637789
202665_s_at	WASPIP	0.645972
208120_x_at	FKSG49	0.646721
213712_at	ELOVL2	0.659992
222317_at	PDE3B	0.659046
205054_at	NEB	0.595316
211950_at	RBAF600	0.655095
210874_s_at	NAT6	0.662886
218894_s_at	FLJ10292	0.642797
202739_s_at	PHKB	0.62389
210562_at	GREB1	0.651242
205590_at	RASGRP1	0.645194
206003_at	CEP4	0.631711
219174_at	CCDC2	0.656988
214093_s_at	FUBP1	0.66056

## Sheet: 8h Diamide
Gene ID	Gene Name	Fold Change
205749_at	CYP1A1	6.74525
205547_s_at	TAGLN	4.18148
206561_s_at	AKR1B10	3.25575
203180_at	ALDH1A3	3.06796
205157_s_at	KRT17	2.68982
218182_s_at	CLDN1	2.76936
211026_s_at	MGLL	3.26291
202274_at	ACTG2	2.45929
217678_at	SLC7A11	2.17928
202434_s_at	CYP1B1	2.26068
206094_x_at	UGT1A6	2.03158
207126_x_at	UGT1A10 /// UGT1A8 /// UGT1A7 /// UGT1A6 /// UGT1A5 /// UGT1A9 /// UGT1A4 /// UGT1A1 /// UGT1A3	1.99356
204532_x_at	UGT1A10 /// UGT1A8 /// UGT1A7 /// UGT1A6 /// UGT1A5 /// UGT1A9 /// UGT1A4 /// UGT1A1 /// UGT1A3	1.97526
221667_s_at	HSPB8	2.32549
215125_s_at	UGT1A10 /// UGT1A8 /// UGT1A7 /// UGT1A6 /// UGT1A5 /// UGT1A9 /// UGT1A4 /// UGT1A1 /// UGT1A3	2.08024
214581_x_at	TNFRSF21	2.07514
208596_s_at	UGT1A10 /// UGT1A8 /// UGT1A7 /// UGT1A6 /// UGT1A5 /// UGT1A9 /// UGT1A4 /// UGT1A1 /// UGT1A3	1.95076
203665_at	HMOX1	1.86791
202436_s_at	CYP1B1	1.92212
202949_s_at	FHL2	2.15338
205239_at	AREG	2.09958
202435_s_at	CYP1B1	1.94069
203701_s_at	TRMT1	1.87159
209373_at	MALL	2.21004
208161_s_at	ABCC3	1.77614
203287_at	LAD1	1.79358
213144_at	GOSR2	1.93209
212236_x_at	KRT17	2.4799
210896_s_at	ASPH	1.74052
209641_s_at	ABCC3	1.78916
200924_s_at	SLC3A2	1.82117
205741_s_at	DTNA	1.876
214240_at	GAL	1.84448
219522_at	FJX1	1.77528
207528_s_at	SLC7A11	1.84568
210463_x_at	TRMT1	1.76153
201694_s_at	EGR1	1.72701
212314_at	KIAA0746	1.77555
200808_s_at	ZYX	1.76265
218368_s_at	TNFRSF12A	1.74026
202437_s_at	CYP1B1	1.68973
204255_s_at	VDR	1.78998
215706_x_at	ZYX	1.77214
213523_at	CCNE1	1.73206
209101_at	CTGF	1.77603
209679_s_at	LOC57228	1.81892
203058_s_at	PAPSS2	1.68934
203196_at	ABCC4	1.93086
218292_s_at	PRKAG2	1.63356
203570_at	LOXL1	1.62898
216913_s_at	KIAA0690	1.72067
218856_at	TNFRSF21	1.68527
216870_x_at	DLEU2 /// BCMSUNL	1.7878
219207_at	FLJ21128	1.61339
221571_at	TRAF3	1.78974
219581_at	TSEN2	1.57307
220865_s_at	TPRT	1.65461
219295_s_at	PCOLCE2	1.64248
201506_at	TGFBI	1.6342
204521_at	HSU79274	1.7913
209567_at	RRS1	1.68396
203108_at	GPRC5A	1.5691
218717_s_at	LEPREL1	1.58007
218796_at	C20orf42	1.70969
204141_at	TUBB2	1.6477
60474_at	C20orf42	1.59988
201147_s_at	TIMP3	1.83415
204514_at	DPH2	1.55018
204341_at	TRIM16 /// LOC147166	1.54998
203072_at	MYO1E	1.7117
203060_s_at	PAPSS2	1.5634
218970_s_at	CUTC	1.53325
205590_at	RASGRP1	1.72984
201490_s_at	PPIF	1.60445
209278_s_at	TFPI2	1.52751
204080_at	TOE1	1.52959
203887_s_at	THBD	1.53485
201195_s_at	SLC7A5	1.59926
214011_s_at	HSPC111	1.53912
204254_s_at	VDR	1.73847
214045_at	LIAS	1.5442
218653_at	SLC25A15	1.53868
201266_at	TXNRD1	1.55186
218984_at	FLJ20485	1.50843
206653_at	POLR3G	1.61713
204133_at	RNU3IP2	1.60132
209369_at	ANXA3	1.63617
204214_s_at	RAB32	1.50685
212188_at	KCTD12	1.55476
218882_s_at	WDR3	1.59472
204027_s_at	METTL1	1.62936
209135_at	ASPH	1.66428
216641_s_at	LAD1	1.65243
200874_s_at	NOL5A	1.65389
201537_s_at	DUSP3	1.55232
207357_s_at	GALNT10	1.53104
217996_at	PHLDA1	1.66536
212311_at	KIAA0746	1.61789
221059_s_at	COTL1	1.56265
203725_at	GADD45A	1.51549
201288_at	ARHGDIB	1.54558
201479_at	DKC1	1.54201
209921_at	SLC7A11	1.677
205623_at	ALDH3A1	1.74258
201478_s_at	DKC1	1.51065
218574_s_at	LMCD1	1.57745
202345_s_at	FABP5	1.51188
219257_s_at	SPHK1	1.55348
216212_s_at	DKC1	1.55508
205047_s_at	ASNS	1.54691
65585_at	FAM86B1	1.56552
219316_s_at	C14orf58	1.55763
209041_s_at	UBE2G2	1.53667
203023_at	HSPC111	1.64761
65588_at	LOC388796	1.51712
212845_at	SAMD4	1.563
201675_at	AKAP1	1.5086
220007_at	FLJ13984	1.58042
209699_x_at	AKR1C2	1.53283
210091_s_at	DTNA	1.58596
203888_at	THBD	1.68351
203866_at	NLE1	1.57233
221649_s_at	PPAN	1.54706
212192_at	KCTD12	1.60211
203059_s_at	PAPSS2	1.53044
213618_at	CENTD1	1.64992
209646_x_at	ALDH1B1	1.57465
205769_at	SLC27A2	1.51876
206186_at	MPP3	1.52861
219298_at	ECHDC3	1.50546
218898_at	FAM57A	1.50885
215629_s_at	DLEU2 /// BCMSUNL	1.52167
203370_s_at	PDLIM7	1.64868
213119_at	SLC36A1	1.52234
215765_at	LRRC41	1.50476
206756_at	CHST7	1.56932
205965_at	BATF	1.50861
212662_at	PVR	1.5111
214696_at	MGC14376	1.54652
204928_s_at	SLC10A3	1.50051
205891_at	ADORA2B	1.53324
201324_at	EMP1	1.5542
214079_at	DHRS2	1.60801
212444_at	GPCR5A	1.51221
207761_s_at	DKFZP586A0522	0.406241
204567_s_at	ABCG1	0.406314
206280_at	CDH18	0.453015
201280_s_at	DAB2	0.421622
219850_s_at	EHF	0.431842
204284_at	PPP1R3C	0.405062
201279_s_at	DAB2	0.465754
214746_s_at	ZNF467	0.485491
202770_s_at	CCNG2	0.484749
211959_at	IGFBP5	0.476342
201278_at	DAB2	0.468861
211559_s_at	CCNG2	0.52751
220625_s_at	ELF5	0.493713
211829_s_at	GPR30	0.431242
213413_at	SBLF	0.523882
202769_at	CCNG2	0.502916
204424_s_at	LMO3	0.509478
221698_s_at	CLEC7A	0.50135
204135_at	DOC1	0.462537
210640_s_at	GPR30	0.460685
207996_s_at	C18orf1	0.494729
210757_x_at	DAB2	0.510382
220624_s_at	ELF5	0.542005
212353_at	SULF1	0.517506
217028_at	CXCR4	0.466264
214156_at	MYRIP	0.483985
220467_at	FLJ21272	0.424876
221563_at	DUSP10	0.55292
207719_x_at	KIAA0470	0.572874
203424_s_at	IGFBP5	0.522674
212136_at	ATP2B4	0.53157
214053_at	ERBB4	0.523161
209782_s_at	DBP	0.543485
207800_at	AKAP5	0.477439
209618_at	CTNND2	0.579658
203998_s_at	SYT1	0.518984
207586_at	SHH	0.591503
209813_x_at	TRGC2 /// TRGV9 /// LOC442532 /// LOC442670 /// TARP	0.591688
218627_at	FLJ11259	0.551491
202308_at	SREBF1	0.549516
211958_at	IGFBP5	0.589732
218285_s_at	DHRS6	0.596538
215643_at	SEMA3D	0.509879
221897_at	TRIM52	0.602846
219090_at	SLC24A3	0.571124
212332_at	RBL2	0.556412
57588_at	SLC24A3	0.565968
203037_s_at	MTSS1	0.593061
218093_s_at	ANKRD10	0.605321
212636_at	QKI	0.595482
218692_at	FLJ20366	0.601959
213552_at	GLCE	0.61916
213283_s_at	SALL2	0.574721
212797_at	SORT1	0.595677
214745_at	PLCL3	0.608116
209703_x_at	DKFZP586A0522	0.587521
215501_s_at	DUSP10	0.593281
220038_at	SGK3	0.612526
202660_at	ITPR2	0.6166
211071_s_at	MLLT11	0.624379
215913_s_at	GULP1	0.605879
207655_s_at	BLNK	0.585183
202730_s_at	PDCD4	0.595504
203140_at	BCL6	0.643625
202887_s_at	DDIT4	0.628247
209102_s_at	HBP1	0.601663
219562_at	RAB26	0.621232
211778_s_at	OVOL2	0.613484
202731_at	PDCD4	0.611571
221104_s_at	NIPSNAP3B	0.557238
205726_at	DIAPH2	0.650731
206110_at	HIST1H3H	0.607326
213245_at	ADCY1	0.557426
216920_s_at	TRGC2 /// TRGV9 /// LOC442532 /// LOC442670 /// TARP	0.63084
207847_s_at	MUC1	0.642488
211144_x_at	TRGC2	0.648178
220952_s_at	PLEKHA5	0.65285
218699_at	RAB7L1	0.621026
212331_at	RBL2	0.644521
212462_at	MYST4	0.627142
213605_s_at	C6orf216	0.532043
209034_at	PNRC1	0.591246
204813_at	MAPK10	0.617537
214657_s_at	TncRNA	0.618043
207130_at	PRKCBP1	0.604778
212984_at	ATF2	0.622505
213469_at	PGAP1	0.640891
205304_s_at	KCNJ8	0.632258
203080_s_at	BAZ2B	0.618201
218031_s_at	CHES1	0.649935
207358_x_at	MACF1	0.656813
213693_s_at	MUC1	0.638551
205842_s_at	JAK2	0.664686
204897_at	PTGER4	0.637427
202664_at	WASPIP	0.652641
204237_at	GULP1	0.651469
215321_at	RPIB9	0.660291
204612_at	PKIA	0.649293
205698_s_at	MAP2K6	0.609989
211391_s_at	ZNF278	0.65297
205017_s_at	MBNL2	0.662398
216504_s_at	SLC39A8	0.664958
211580_s_at	PIK3R3	0.646169
210139_s_at	PMP22	0.650243
219372_at	CDV1	0.66515
212286_at	ANKRD12	0.659341
212741_at	MAOA	0.607756
217122_s_at	SLC35E2	0.661684
215806_x_at	TRGC2 /// TRGV9 /// LOC442532 /// LOC442670 /// TARP	0.652423
214894_x_at	MACF1	0.655542
218396_at	VPS13C	0.649537
221884_at	EVI1	0.645376
214033_at	ABCC6	0.640179
201960_s_at	MYCBP2	0.654448
218700_s_at	RAB7L1	0.641836
213839_at	KIAA0500	0.636733
209504_s_at	PLEKHB1	0.662194
219174_at	CCDC2	0.63604
220979_s_at	ST6GALNAC5	0.637677
203543_s_at	KLF9	0.629566
219643_at	LRP1B	0.624372
219312_s_at	ZBTB10	0.601813
200962_at	RPL31	0.666104
213110_s_at	COL4A5	0.665747
205022_s_at	CHES1	0.660008
210387_at	HIST1H2BG	0.625051
203874_s_at	SMARCA1	0.631425
204235_s_at	GULP1	0.637199
213412_at	TJP3	0.654539
212692_s_at	LRBA	0.652551
207231_at	DZIP3	0.643558
205303_at	KCNJ8	0.625636
221768_at	SFPQ	0.634661
213359_at	HNRPD	0.645583
221899_at	PFAAP5	0.617327
212450_at	KIAA0256	0.651444
222071_s_at	SLCO4C1	0.647535
203685_at	BCL2	0.663986
214795_at	PRKCBP1	0.615041

## Sheet: 8h H2O2
Gene ID	Gene Name	Fold Change
221577_x_at	GDF15	24.5582
217678_at	SLC7A11	13.4575
203725_at	GADD45A	7.58771
203665_at	HMOX1	11.1835
204780_s_at	FAS	7.85493
210138_at	RGS20	8.83443
209921_at	SLC7A11	11.0868
207528_s_at	SLC7A11	10.245
215719_x_at	FAS	10.2692
205749_at	CYP1A1	8.95981
214581_x_at	TNFRSF21	5.42895
218856_at	TNFRSF21	4.21327
202284_s_at	CDKN1A	5.74743
216252_x_at	FAS	8.73213
202672_s_at	ATF3	9.63696
205157_s_at	KRT17	4.25934
219475_at	OKL38	6.54546
201236_s_at	BTG2	5.0288
36711_at	MAFF	5.15839
204781_s_at	FAS	4.19728
200974_at	ACTA2	4.63511
218182_s_at	CLDN1	5.42973
205547_s_at	TAGLN	3.94115
203180_at	ALDH1A3	5.80187
217373_x_at	MDM2	3.44242
219936_s_at	GPR87	6.79944
203810_at	DNAJB4	3.60452
202434_s_at	CYP1B1	3.50412
209101_at	CTGF	3.68164
202949_s_at	FHL2	3.8728
203811_s_at	DNAJB4	3.53145
204341_at	TRIM16 /// LOC147166	2.86719
206561_s_at	AKR1B10	5.24729
203409_at	DDB2 /// LHX3	3.06076
205239_at	AREG	3.39412
201235_s_at	BTG2	3.19527
203887_s_at	THBD	3.12104
217996_at	PHLDA1	3.40111
208596_s_at	UGT1A10 /// UGT1A8 /// UGT1A7 /// UGT1A6 /// UGT1A5 /// UGT1A9 /// UGT1A4 /// UGT1A1 /// UGT1A3	2.75946
202488_s_at	FXYD3	2.49713
204855_at	SERPINB5	3.97165
201694_s_at	EGR1	3.02994
204532_x_at	UGT1A10 /// UGT1A8 /// UGT1A7 /// UGT1A6 /// UGT1A5 /// UGT1A9 /// UGT1A4 /// UGT1A1 /// UGT1A3	2.72168
215125_s_at	UGT1A10 /// UGT1A8 /// UGT1A7 /// UGT1A6 /// UGT1A5 /// UGT1A9 /// UGT1A4 /// UGT1A1 /// UGT1A3	2.98387
209294_x_at	TNFRSF10B	3.10978
39248_at	AQP3	2.70636
218995_s_at	EDN1	3.49268
209641_s_at	ABCC3	2.50066
218634_at	PHLDA3	2.7555
207126_x_at	UGT1A10 /// UGT1A8 /// UGT1A7 /// UGT1A6 /// UGT1A5 /// UGT1A9 /// UGT1A4 /// UGT1A1 /// UGT1A3	2.83717
204015_s_at	DUSP4	2.86317
221667_s_at	HSPB8	3.03887
206094_x_at	UGT1A6	2.80302
201266_at	TXNRD1	2.63843
203925_at	GCLM	2.62712
204014_at	DUSP4	2.39374
208161_s_at	ABCC3	2.2873
212077_at	CALD1	2.71808
202436_s_at	CYP1B1	2.41259
214696_at	MGC14376	3.03118
200907_s_at	KIAA0992	2.3178
205531_s_at	GLS2	2.8682
210896_s_at	ASPH	2.17162
207813_s_at	FDXR	2.5268
202274_at	ACTG2	2.6777
202923_s_at	GCLC	2.36494
219737_s_at	PCDH9	2.78478
201329_s_at	ETS2	2.55985
209909_s_at	TGFB2	2.84667
218581_at	ABHD4	2.66076
202551_s_at	CRIM1	2.09332
203108_at	GPRC5A	2.57996
202794_at	INPP1	2.39033
207147_at	DLX2	2.49011
209693_at	ASTN2	2.41845
203890_s_at	DAPK3	2.16813
212314_at	KIAA0746	2.34651
201340_s_at	ENC1	2.4975
218611_at	IER5	2.45573
203499_at	EPHA2	2.47531
210609_s_at	TP53I3	2.3623
202307_s_at	TAP1	2.57306
219099_at	C12orf5	2.2185
210405_x_at	TNFRSF10B	2.79416
209373_at	MALL	3.06256
217997_at	PHLDA1	2.57729
202435_s_at	CYP1B1	2.34991
201537_s_at	DUSP3	2.05685
218292_s_at	PRKAG2	2.36786
211026_s_at	MGLL	2.65745
212311_at	KIAA0746	2.29949
216594_x_at	AKR1C1	2.4351
203343_at	UGDH	2.05139
205623_at	ALDH3A1	3.08386
212236_x_at	KRT17	3.74032
218368_s_at	TNFRSF12A	2.14222
205047_s_at	ASNS	2.4902
204589_at	NUAK1	2.2156
219522_at	FJX1	2.07994
202437_s_at	CYP1B1	2.05611
209305_s_at	GADD45B	2.0146
200924_s_at	SLC3A2	2.22909
211653_x_at	AKR1C2	2.33356
209345_s_at	PI4KII	2.1459
202922_at	GCLC	2.40362
203888_at	THBD	2.90284
200906_s_at	KIAA0992	2.40217
210764_s_at	CYR61	1.97514
209699_x_at	AKR1C2	2.38104
220407_s_at	TGFB2	1.9984
201041_s_at	DUSP1	1.96153
209295_at	TNFRSF10B	2.16013
203116_s_at	FECH	2.12256
209882_at	RIT1	2.04865
216913_s_at	KIAA0690	2.25818
219207_at	FLJ21128	1.95201
209160_at	AKR1C3	2.04094
207826_s_at	ID3	2.11448
220266_s_at	KLF4	2.30344
200878_at	EPAS1	1.90822
205258_at	INHBB	2.23841
214583_at	RSC1A1	2.13309
212845_at	SAMD4	2.37954
203701_s_at	TRMT1	2.01763
201328_at	ETS2	1.93854
200897_s_at	KIAA0992	2.10071
219361_s_at	ISG20L1	2.13123
202129_s_at	RIOK3	1.94886
220756_s_at	GPR172B	1.97528
203058_s_at	PAPSS2	1.96748
204151_x_at	AKR1C1	2.4149
218113_at	TMEM2	1.89448
201835_s_at	PRKAB1	1.98683
218168_s_at	CABC1	1.85366
208581_x_at	MT1X	1.87728
201428_at	CLDN4	2.06663
219826_at	ZNF419	2.02786
221064_s_at	C16orf28	1.98774
219474_at	TTMP	1.84946
205386_s_at	MDM2	2.22163
202193_at	LIMK2	2.38727
205398_s_at	SMAD3	2.13476
210463_x_at	TRMT1	2.05971
205807_s_at	TUFT1	1.92494
219720_s_at	C14orf118	2.17453
209230_s_at	P8	2.02651
205379_at	CBR3	2.12991
208683_at	CAPN2	1.8312
202887_s_at	DDIT4	1.95647
221841_s_at	KLF4	1.97149
203973_s_at	CEBPD	1.84158
204121_at	GADD45G	2.19171
203060_s_at	PAPSS2	1.89989
214211_at	FTH1	1.89473
204326_x_at	MT1X	1.87956
218417_s_at	FLJ20489	1.89572
213506_at	F2RL1	2.03482
205741_s_at	DTNA	2.0337
209016_s_at	KRT7	2.2072
214446_at	ELL2	2.0765
211458_s_at	GABARAPL1 /// GABARAPL3	2.30494
212444_at	GPCR5A	2.509
218955_at	BRF2	1.935
200898_s_at	MGEA5	1.8542
209667_at	CES2	1.98332
216268_s_at	JAG1	2.04466
202720_at	TES	1.98602
204285_s_at	PMAIP1	1.83842
201506_at	TGFBI	2.10592
217875_s_at	TMEPAI	1.86437
208322_s_at	ST3GAL1	1.9629
201856_s_at	ZFR	1.7727
203072_at	MYO1E	1.98199
206429_at	F2RL1	1.75961
203575_at	CSNK2A2	1.82897
204420_at	FOSL1	2.391
202719_s_at	TES	1.9873
209288_s_at	CDC42EP3	1.88715
203287_at	LAD1	1.80693
200796_s_at	MCL1	1.82091
204286_s_at	PMAIP1	1.83631
203068_at	KLHL21	1.95911
202776_at	ERBP	1.86742
202693_s_at	STK17A	1.77238
208156_x_at	EPPK1	1.9164
205397_x_at	SMAD3	2.12528
215706_x_at	ZYX	1.77886
203780_at	EVA1	1.87111
201490_s_at	PPIF	1.83782
212019_at	RSL1D1	1.92762
201925_s_at	DAF	1.89272
211163_s_at	TNFRSF10C	2.15843
213038_at	IBRDC3	1.803
201466_s_at	JUN	1.74518
213618_at	CENTD1	2.17795
219437_s_at	ANKRD11	1.85841
203612_at	BYSL	1.86473
218769_s_at	ANKRA2	1.87564
202241_at	TRIB1	1.84417
204178_s_at	RBM14	1.74666
213144_at	GOSR2	1.95315
219250_s_at	FLRT3	1.85419
209099_x_at	JAG1	1.94338
204970_s_at	MAFG	1.86951
205965_at	BATF	1.97973
211676_s_at	IFNGR1	1.80644
209885_at	RHOD	1.69693
213923_at	RAP2B	1.74357
218590_at	PEO1	2.02846
219316_s_at	C14orf58	2.04768
215407_s_at	ASTN2	1.83464
218853_s_at	MOSPD1	1.71441
205266_at	LIF	1.9304
209679_s_at	LOC57228	1.73268
219560_at	FLJ21125	1.858
219628_at	WIG1	1.7158
204005_s_at	PAWR	1.79761
204521_at	HSU79274	1.78521
48106_at	FLJ20489	1.69709
221291_at	ULBP2	1.8897
220144_s_at	ANKRD5	1.84115
221514_at	UTP14A	1.74047
204030_s_at	SCHIP1	1.82066
205945_at	IL6R	1.77652
201464_x_at	JUN	1.71532
221277_s_at	PUS3	2.04861
209135_at	ASPH	1.90538
213119_at	SLC36A1	1.93096
204602_at	DKK1	1.65827
220121_at	LINS1	1.95257
204214_s_at	RAB32	1.90597
201471_s_at	SQSTM1	1.76142
218954_s_at	BRF2	1.85819
218312_s_at	ZNF447	1.89065
205322_s_at	MTF1	1.7062
204808_s_at	TMEM5	1.74673
203728_at	BAK1 /// BCL2L7P1	1.79314
219253_at	FAM11B	1.79293
205193_at	MAFF	1.77928
211899_s_at	TRAF4	1.83082
201538_s_at	DUSP3	1.68799
201531_at	ZFP36	1.64026
218403_at	P53CSV	1.80499
201195_s_at	SLC7A5	1.71951
65585_at	FAM86B1	1.70023
210582_s_at	LIMK2	1.9044
204058_at	ME1	1.69495
219500_at	CLCF1	1.74305
203196_at	ABCC4	1.929
39249_at	AQP3	1.90489
205932_s_at	MSX1	1.70327
201341_at	ENC1	1.78044
200868_s_at	ZNF313	1.74361
219681_s_at	RAB11FIP1	1.66929
204203_at	CEBPG	1.89882
212501_at	CEBPB	1.65584
201834_at	PRKAB1	1.80874
215228_at	NHLH2	2.37293
213509_x_at	CES2	1.89378
216996_s_at	KIAA0971	1.67531
212185_x_at	MT2A	1.67808
208078_s_at	SNF1LK	1.834
202130_at	RIOK3	1.7763
209567_at	RRS1	1.73359
219257_s_at	SPHK1	1.79265
204700_x_at	C1orf107	1.77074
200931_s_at	VCL	1.71263
203748_x_at	RBMS1	1.66346
213112_s_at	SQSTM1	1.82301
220444_at	ZNF557	1.60313
215498_s_at	MAP2K3	1.67089
218647_s_at	YRDC	1.81101
204254_s_at	VDR	1.67451
213878_at	RECQL	1.597
204807_at	TMEM5	1.77067
206554_x_at	SETMAR	1.72226
202332_at	CSNK1E	1.69983
201289_at	CYR61	1.67804
218929_at	CARF	1.61914
219131_at	UBIAD1	1.66673
210117_at	SPAG1	1.7603
204025_s_at	PDCD2	1.67767
202439_s_at	IDS	1.78732
212063_at	CD44	1.71962
207375_s_at	IL15RA	1.96821
202081_at	IER2	1.58287
218346_s_at	SESN1	1.85828
212223_at	IDS	1.76975
212290_at	SLC7A1	1.79322
207655_s_at	BLNK	1.73015
204351_at	S100P	2.00037
201976_s_at	MYO10	1.73886
218796_at	C20orf42	1.70418
221541_at	CRISPLD2	1.73382
203367_at	DUSP14	1.77552
209668_x_at	CES2	1.60942
37028_at	PPP1R15A	1.62735
213076_at	ITPKC	1.84477
215253_s_at	DSCR1	1.66003
210512_s_at	VEGF	1.71073
211124_s_at	KITLG	1.64176
218192_at	IHPK2	1.79926
203543_s_at	KLF9	1.71897
212295_s_at	SLC7A1	1.73532
221840_at	PTPRE	1.74091
221215_s_at	RIPK4	1.91445
204958_at	PLK3	1.63411
202727_s_at	IFNGR1	1.74222
212130_x_at	EIF1	1.77975
202703_at	DUSP11	1.58581
202150_s_at	NEDD9	1.66652
202021_x_at	EIF1	1.81057
218940_at	C14orf138	1.57742
219270_at	MGC4504	1.76036
219066_at	PPCDC	1.68054
216804_s_at	PDLIM5	1.6327
203232_s_at	ATXN1	1.66033
219377_at	FAM59A	1.6893
204141_at	TUBB2	1.74477
208685_x_at	BRD2	1.65548
217475_s_at	LIMK2	1.79245
202552_s_at	CRIM1	1.75732
208960_s_at	KLF6	1.65129
205360_at	PFDN4	1.84099
218424_s_at	STEAP3	1.731
212227_x_at	EIF1	1.79382
204059_s_at	ME1	1.60171
217542_at	CPM	2.04086
211681_s_at	PDLIM5	1.65756
205920_at	SLC6A6	1.77457
207266_x_at	RBMS1	1.65577
212882_at	KLHL18	1.91157
205990_s_at	WNT5A	1.71952
209815_at	PTCH	1.86542
219335_at	ARMCX5	1.55979
221513_s_at	UTP14C /// UTP14A	1.57157
218717_s_at	LEPREL1	1.58909
212365_at	MYO1B	1.59701
221634_at	RPL23AP7	1.62848
211832_s_at	MDM2	1.82588
216080_s_at	FADS3	1.65395
202805_s_at	ABCC1	1.67178
203911_at	RAP1GA1	1.90373
217795_s_at	TMEM43	1.59744
203627_at	IGF1R	1.56536
203659_s_at	RFP2	1.55316
209375_at	XPC	1.73806
202453_s_at	GTF2H1	1.64585
203816_at	DGUOK	1.57012
200730_s_at	PTP4A1	1.5801
201032_at	BLCAP	1.59747
211686_s_at	RBM13	1.71089
209260_at	SFN	1.66442
205004_at	NKRF	1.58761
206153_at	CYP4F11	2.19026
220865_s_at	TPRT	1.70699
201489_at	PPIF	1.59875
200771_at	LAMC1	1.63218
206141_at	MOCS3	1.62704
201010_s_at	TXNIP	1.58649
214240_at	GAL	1.8199
203059_s_at	PAPSS2	1.70313
202149_at	NEDD9	1.63665
203023_at	HSPC111	1.75079
209457_at	DUSP5	1.5306
211833_s_at	BAX	1.58647
218284_at	SMAD3	1.62157
221826_at	ANGEL2	1.71788
218238_at	GTPBP4	1.6328
204600_at	EPHB3	1.63456
219831_at	CDKL3	1.632
202401_s_at	SRF	1.72674
200632_s_at	NDRG1	1.75646
208361_s_at	POLR3D	1.55786
219340_s_at	CLN8	1.63694
209868_s_at	RBMS1	1.62218
204061_at	PRKX	1.58789
218767_at	REXO4	1.53508
201939_at	PLK2	1.53513
218145_at	TRIB3	1.67972
208693_s_at	GARS	1.64272
203282_at	GBE1	1.55507
218245_at	LRRC54	1.53206
204204_at	SLC31A2	1.62837
212971_at	CARS	1.54595
214717_at	DKFZp434H1419	1.53107
200808_s_at	ZYX	1.61502
203542_s_at	KLF9	1.64437
201473_at	JUNB	1.6874
217741_s_at	ZA20D2	1.59787
213286_at	ZFR	1.69766
205162_at	ERCC8	1.58935
65588_at	LOC388796	1.67598
218459_at	TOR3A	1.59231
209803_s_at	PHLDA2	1.71353
212724_at	RND3	1.56931
218605_at	TFB2M	1.62629
206860_s_at	FLJ20323	1.64153
217955_at	BCL2L13	1.58379
219884_at	LHX6	1.79229
205691_at	SYNGR3	1.65962
201008_s_at	TXNIP	1.64626
221059_s_at	COTL1	1.59077
201857_at	ZFR	1.58515
218706_s_at	NS3TP2	1.6264
210541_s_at	RFP	1.62532
219959_at	MOCOS	1.6988
212907_at	SLC30A1	1.648
201571_s_at	DCTD	1.61847
218472_s_at	PELO	1.64563
218574_s_at	LMCD1	1.64113
218932_at	C1orf181	1.60328
205748_s_at	RNF126	1.57121
201272_at	AKR1B1	1.59875
221962_s_at	UBE2H	1.57233
33148_at	ZFR	1.67812
213031_s_at	WDR73	1.59158
218007_s_at	RPS27L	1.5345
203889_at	SGNE1	1.70848
36564_at	IBRDC3	1.60554
213523_at	CCNE1	1.54746
209015_s_at	DNAJB6	1.53184
209369_at	ANXA3	1.6774
218882_s_at	WDR3	1.63322
207686_s_at	CASP8	1.54215
212116_at	RFP	1.6432
201063_at	RCN1	1.67541
201300_s_at	PRNP	1.57718
203192_at	ABCB6	1.54906
208961_s_at	KLF6	1.6835
204225_at	HDAC4	1.53387
211527_x_at	VEGF	1.552
203231_s_at	ATXN1	1.72479
212171_x_at	VEGF	1.55751
212923_s_at	C6orf145	1.53296
203827_at	WIPI49	1.56286
212996_s_at	C21orf108	1.54286
215068_s_at	FBXL18	1.56524
200621_at	CSRP1	1.59264
214011_s_at	HSPC111	1.52695
211724_x_at	FLJ20323	1.62708
200899_s_at	MGEA5	1.5565
200758_s_at	NFE2L1	1.58572
204937_s_at	ZNF274	1.55865
204210_s_at	PCYT1A	1.64765
204715_at	PANX1	1.53306
204060_s_at	PRKX /// PRKY	1.68778
203349_s_at	ETV5	1.62626
202131_s_at	RIOK3	1.50582
220500_s_at	RABL2B /// RABL2A	1.56003
219491_at	LRFN4	1.56252
219202_at	RHBDL6	1.55089
203779_s_at	EVA1	1.61819
211949_s_at	NOLC1	1.57272
214179_s_at	NFE2L1	1.50315
219017_at	ETNK1	1.52576
205282_at	LRP8	1.54517
204514_at	DPH2	1.54324
211297_s_at	CDK7	1.64496
221510_s_at	GLS	1.51899
216641_s_at	LAD1	1.56246
214635_at	CLDN9	1.69902
203265_s_at	MAP2K4	1.53395
219031_s_at	CGI-37	1.50447
213988_s_at	SAT	1.51428
212233_at	MAP1B	1.88768
204255_s_at	VDR	1.58469
220606_s_at	NBLA03831	1.61216
201287_s_at	SDC1	1.53111
222258_s_at	SH3BP4	1.55172
214911_s_at	BRD2	1.57897
218374_s_at	C12orf4	1.50535
218471_s_at	BBS1	1.58522
214193_s_at	C1orf107	1.57087
215458_s_at	SMURF1	1.51477
208478_s_at	BAX	1.64018
202286_s_at	TACSTD2	1.50896
46167_at	TTC4 /// C1orf175	1.54285
214919_s_at	EIF4EBP3 /// MASK-BP3	1.64465
201467_s_at	NQO1	1.60154
212374_at	FEM1B	1.63975
202014_at	PPP1R15A	1.54519
40255_at	DDX28	1.56338
209180_at	RABGGTB	1.54661
208296_x_at	TNFAIP8	1.55762
219142_at	RASL11B	1.59126
60474_at	C20orf42	1.51064
220613_s_at	SYTL2	1.6301
210091_s_at	DTNA	1.55658
203097_s_at	RAPGEF2	1.54083
218442_at	TTC4	1.62367
218970_s_at	CUTC	1.57245
31846_at	RHOD	1.55211
208152_s_at	DDX21	1.5149
207515_s_at	POLR1C	1.58139
218886_at	PAK1IP1	1.54291
210260_s_at	TNFAIP8	1.53519
219420_s_at	C1orf163	1.55341
207029_at	KITLG	1.63544
204523_at	ZNF140	1.54316
208944_at	TGFBR2	1.58408
221516_s_at	FLJ20232	1.51891
201631_s_at	IER3	1.53159
200879_s_at	EPAS1	1.57484
207630_s_at	CREM	1.58363
221648_s_at	C1orf121	1.50796
216336_x_at	MT1K	1.54688
212347_x_at	MXD4	1.55946
221664_s_at	F11R	1.51941
204148_s_at	ZP3 /// POMZP3	1.66716
219765_at	ZNF329	1.50246
221816_s_at	PHF11	1.53349
204593_s_at	FLJ20232	1.5048
201465_s_at	JUN	1.60093
213934_s_at	ZNF19 /// ZNF23	1.66361
201060_x_at	STOM	1.50157
218180_s_at	EPS8L2	1.56796
214751_at	ZNF468	1.52214
206155_at	ABCC2	1.62494
203592_s_at	FSTL3	1.7053
220007_at	FLJ13984	1.53211
214138_at	ZNF79	1.58832
205895_s_at	NOLC1	1.55216
205281_s_at	PIGA	1.54448
214714_at	ZNF394	1.56008
206583_at	ZNF673	1.53219
202543_s_at	GMFB	1.50298
221245_s_at	C2orf31	1.54401
209744_x_at	ITCH	1.59576
205921_s_at	SLC6A6	1.76786
214056_at	MCL1	1.5156
218639_s_at	ZXDC	1.58553
204334_at	KLF7	1.70493
201324_at	EMP1	1.79658
205796_at	TCP11L1	1.57311
208141_s_at	HLRC1	1.56718
218884_s_at	FLJ13220	1.52927
209743_s_at	ITCH	1.56928
202313_at	PPP2R2A	1.56122
209020_at	C20orf111	1.55424
208066_s_at	GTF2B	1.55968
218527_at	APTX	1.51911
201736_s_at	39147	1.54608
219151_s_at	RABL2B /// RABL2A	1.51351
212492_s_at	JMJD2B	1.54223
203726_s_at	LAMA3	1.57272
212576_at	MGRN1	1.53402
214487_s_at	RAP2A /// RAP2B	1.56785
214588_s_at	MFAP3	1.50033
209041_s_at	UBE2G2	1.51049
209355_s_at	PPAP2B	1.53267
220999_s_at	CYFIP2	1.58223
204346_s_at	RASSF1	1.63919
218330_s_at	NAV2	1.52435
218670_at	PUS1	1.57534
213512_at	C14orf79	1.54912
220483_s_at	RNF19	1.74735
203699_s_at	DIO2	1.52724
203119_at	MGC2574	1.54892
215134_at	PI4KII	1.50347
206115_at	EGR3	1.64457
219543_at	MAWBP	1.52488
212662_at	PVR	1.55798
219224_x_at	ZNF408	1.56769
204933_s_at	TNFRSF11B	1.56942
203439_s_at	STC2	1.61181
221657_s_at	ASB6	1.5382
218618_s_at	FNDC3B	1.57923
218178_s_at	CHMP1B	1.57865
210056_at	RND1	1.83061
206461_x_at	MT1H	1.52148
208430_s_at	DTNA	1.5863
215707_s_at	PRNP	1.58045
207180_s_at	HTATIP2	1.51587
210910_s_at	ZP3 /// POMZP3	1.51596
212226_s_at	PPAP2B	1.59625
219938_s_at	PSTPIP2	1.57241
217432_s_at	IDS	1.53795
208947_s_at	RENT1	1.52953
204109_s_at	NFYA	1.53085
203578_s_at	SLC7A6	1.52821
219185_at	SIRT5	1.527
202402_s_at	CARS	1.50938
214237_x_at	PAWR	1.53209
220369_at	KIAA2010	1.51025
202283_at	SERPINF1	1.57145
201009_s_at	TXNIP	1.50774
218196_at	OSTM1	1.5331
217165_x_at	MT1F	1.51199
219996_at	ASB7	1.53835
209325_s_at	RGS16	1.54578
208868_s_at	GABARAPL1	1.55512
221712_s_at	WDR74	1.52605
204003_s_at	NUPL2	1.52517
214508_x_at	CREM	1.51098
219995_s_at	FLJ13841	1.51299
205203_at	PLD1	1.5007
214427_at	NOL1	1.50069
214474_at	PRKAB2	1.52819
203866_at	NLE1	1.61037
219513_s_at	SH2D3A	1.60037
213810_s_at	C6orf166	1.53879
204194_at	BACH1	1.53983
204209_at	PCYT1A	1.55737
203115_at	FECH	1.63508
219503_s_at	TMEM40	1.53005
221907_at	C14orf172	1.50029
204526_s_at	TBC1D8	1.52532
202684_s_at	RNMT	1.51117
209383_at	DDIT3	1.60976
216279_at	ZNF272	1.51035
220124_at	GAN	1.53065
216360_x_at	KIAA0690	1.54969
219749_at	SH2D4A	1.5462
217094_s_at	ITCH	1.52203
204495_s_at	DKFZP434H132	1.52893
201617_x_at	CALD1	1.50984
218851_s_at	WDR33	1.60792
218723_s_at	RGC32	1.51005
213778_x_at	ZFP276	1.50002
203764_at	DLG7	0.248958
201896_s_at	PSRC1	0.226559
218755_at	KIF20A	0.285579
219090_at	SLC24A3	0.3374
221436_s_at	CDCA3	0.347002
57588_at	SLC24A3	0.350645
207761_s_at	DKFZP586A0522	0.330154
205046_at	CENPE	0.280009
206280_at	CDH18	0.36766
219918_s_at	ASPM	0.368713
204162_at	KNTC2	0.358818
206364_at	KIF14	0.367913
201292_at	TOP2A	0.350333
213245_at	ADCY1	0.357386
215509_s_at	BUB1	0.358875
210640_s_at	GPR30	0.363677
201291_s_at	TOP2A	0.350616
220295_x_at	DEPDC1	0.37337
207996_s_at	C18orf1	0.361747
212020_s_at	MKI67	0.381452
209642_at	BUB1	0.364052
204962_s_at	CENPA	0.418009
207800_at	AKAP5	0.259634
205167_s_at	CDC25C	0.36555
219850_s_at	EHF	0.34938
204284_at	PPP1R3C	0.267272
209618_at	CTNND2	0.393041
214804_at	FSHPRH1	0.404031
211829_s_at	GPR30	0.350356
204318_s_at	GTSE1	0.372494
202240_at	PLK1	0.389353
203145_at	SPAG5	0.402938
204315_s_at	GTSE1	0.429068
215643_at	SEMA3D	0.353344
213712_at	ELOVL2	0.444837
207165_at	HMMR	0.39205
205698_s_at	MAP2K6	0.379688
211959_at	IGFBP5	0.401438
38158_at	ESPL1	0.370485
220038_at	SGK3	0.324676
204159_at	CDKN2C	0.317211
203037_s_at	MTSS1	0.389644
205726_at	DIAPH2	0.456815
214745_at	PLCL3	0.39981
209709_s_at	HMMR	0.426722
204364_s_at	C2orf23	0.470243
201739_at	SGK	0.381412
212021_s_at	MKI67	0.426804
213906_at	MYBL1	0.43101
35148_at	TJP3	0.438046
204900_x_at	SAP30	0.400454
209687_at	CXCL12	0.431604
201774_s_at	CNAP1	0.465421
221016_s_at	TCF7L1	0.415711
204612_at	PKIA	0.482488
204092_s_at	STK6	0.459251
204817_at	ESPL1	0.399425
207828_s_at	CENPF	0.38851
201280_s_at	DAB2	0.420684
219306_at	KIF15	0.41895
214156_at	MYRIP	0.375602
214053_at	ERBB4	0.409036
213552_at	GLCE	0.410129
219978_s_at	NUSAP1	0.471857
212797_at	SORT1	0.425249
218039_at	NUSAP1	0.469576
211778_s_at	OVOL2	0.455055
203685_at	BCL2	0.426826
221884_at	EVI1	0.462722
204424_s_at	LMO3	0.429525
218806_s_at	VAV3	0.496889
216504_s_at	SLC39A8	0.486777
215321_at	RPIB9	0.457823
212353_at	SULF1	0.443443
219743_at	HEY2	0.474476
201310_s_at	C5orf13	0.49108
203418_at	CCNA2	0.514665
214746_s_at	ZNF467	0.475471
202948_at	IL1R1	0.481133
213243_at	VPS13B	0.482504
213721_at	SOX2	0.495478
209172_s_at	CENPF	0.455859
203625_x_at	SKP2	0.469684
204567_s_at	ABCG1	0.452959
212022_s_at	MKI67	0.408677
202870_s_at	CDC20	0.504283
220029_at	ELOVL2	0.479785
218491_s_at	THY28	0.51417
214109_at	LRBA	0.486734
218663_at	HCAP-G	0.476507
204444_at	KIF11	0.439264
212023_s_at	MKI67	0.438427
210387_at	HIST1H2BG	0.38632
209121_x_at	NR2F2	0.509471
204649_at	TROAP	0.435003
208079_s_at	STK6	0.527419
204365_s_at	C2orf23	0.492335
204595_s_at	STC1	0.409747
212935_at	MCF2L	0.489905
209703_x_at	DKFZP586A0522	0.532698
203755_at	BUB1B	0.453685
212336_at	EPB41L1	0.478676
205240_at	GPSM2	0.517189
203626_s_at	SKP2	0.448483
218699_at	RAB7L1	0.520417
215942_s_at	GTSE1	0.492046
204135_at	DOC1	0.507021
210175_at	C2orf3	0.542896
221258_s_at	KIF18A	0.530505
221897_at	TRIM52	0.466655
213413_at	SBLF	0.51022
204822_at	TTK	0.464172
201843_s_at	EFEMP1	0.507296
220936_s_at	H2AFJ	0.501148
207590_s_at	FSHPRH1	0.491335
209891_at	SPBC25	0.476733
221922_at	GPSM2	0.505977
221505_at	ANP32E	0.524726
219869_s_at	SLC39A8	0.520481
202705_at	CCNB2	0.51322
216920_s_at	TRGC2 /// TRGV9 /// LOC442532 /// LOC442670 /// TARP	0.529512
201309_x_at	C5orf13	0.508221
204728_s_at	WDHD1	0.452442
204798_at	MYB	0.481179
210139_s_at	PMP22	0.526809
209267_s_at	SLC39A8	0.550652
213283_s_at	SALL2	0.520145
218355_at	KIF4A	0.503464
203424_s_at	IGFBP5	0.4793
209782_s_at	DBP	0.424154
206205_at	MPHOSPH9	0.524832
219990_at	E2F8	0.462701
209617_s_at	CTNND2	0.496194
220625_s_at	ELF5	0.527897
219392_x_at	FLJ11029	0.532461
207130_at	PRKCBP1	0.491367
202220_at	KIAA0907	0.483235
203666_at	CXCL12	0.475208
204709_s_at	KIF23	0.510525
210052_s_at	TPX2	0.518447
220624_s_at	ELF5	0.531192
218662_s_at	HCAP-G	0.531348
218009_s_at	PRC1	0.541024
209813_x_at	TRGC2 /// TRGV9 /// LOC442532 /// LOC442670 /// TARP	0.528043
205022_s_at	CHES1	0.484399
210567_s_at	SKP2	0.496175
218807_at	VAV3	0.48186
204146_at	RAD51AP1	0.524246
207231_at	DZIP3	0.552662
221520_s_at	CDCA8	0.552339
204226_at	STAU2	0.537496
213647_at	DNA2L	0.543689
201969_at	NASP	0.540552
218397_at	FANCL	0.550527
205413_at	MPPED2	0.47501
200762_at	DPYSL2	0.552263
213306_at	MPDZ	0.50907
209240_at	OGT	0.495133
206858_s_at	HOXC6	0.565053
203276_at	LMNB1	0.417239
215731_s_at	MPHOSPH9	0.467731
212092_at	PEG10	0.543219
214519_s_at	RLN2	0.542534
211792_s_at	CDKN2C	0.510093
209464_at	AURKB	0.54923
209702_at	FTO	0.563088
205842_s_at	JAK2	0.537793
219127_at	MGC11242	0.56852
219389_at	SUSD4	0.51886
212801_at	CIT	0.478049
206500_s_at	C14orf106	0.471017
218848_at	WDR58	0.563295
218542_at	C10orf3	0.566943
215324_at	SEMA3D	0.549157
212503_s_at	KIAA0934	0.542575
205519_at	WDR76	0.502718
210829_s_at	SSBP2	0.543731
205498_at	GHR	0.59077
205225_at	ESR1	0.524371
203636_at	MID1	0.525974
206110_at	HIST1H3H	0.534832
209926_at	MEF2B	0.582243
205486_at	TESK2	0.549172
205304_s_at	KCNJ8	0.518562
219287_at	KCNMB4	0.547704
221965_at	MPHOSPH9	0.529459
205968_at	KCNS3	0.54474
205079_s_at	MPDZ	0.510119
211929_at	HNRPA3	0.565641
210821_x_at	CENPA	0.537781
212151_at	PBX1	0.577715
218031_s_at	CHES1	0.489843
211519_s_at	KIF2C	0.581032
219512_at	C20orf172	0.549881
205440_s_at	NPY1R	0.579627
204727_at	WDHD1	0.492208
209754_s_at	TMPO	0.568946
215071_s_at	HIST1H2AC	0.534911
219036_at	Cep70	0.55198
205669_at	NCAM2	0.53393
31874_at	GAS2L1	0.569198
209680_s_at	KIFC1	0.582955
201279_s_at	DAB2	0.556565
222071_s_at	SLCO4C1	0.470392
212096_s_at	MTUS1	0.55994
44783_s_at	HEY1	0.603782
219148_at	PBK	0.581725
219703_at	MNS1	0.539113
204899_s_at	SAP30	0.468436
218308_at	TACC3	0.561288
212692_s_at	LRBA	0.538878
211144_x_at	TRGC2	0.593973
220952_s_at	PLEKHA5	0.558723
204054_at	PTEN	0.554194
219320_at	MYOHD1	0.555096
201278_at	DAB2	0.526033
202094_at	BIRC5	0.552839
202983_at	SMARCA3	0.551291
203896_s_at	PLCB4	0.583597
205909_at	POLE2	0.568904
219643_at	LRP1B	0.499156
212949_at	BRRN1	0.576943
208808_s_at	HMGB2	0.573279
222044_at	C20orf67	0.577352
214086_s_at	PARP2	0.61216
213555_at	RWDD2	0.598609
204641_at	NEK2	0.473727
221591_s_at	FAM64A	0.566031
202580_x_at	FOXM1	0.572026
207012_at	MMP16	0.563798
212148_at	PBX1	0.519031
209408_at	KIF2C	0.554641
207719_x_at	KIAA0470	0.613268
207586_at	SHH	0.533748
208718_at	DDX17	0.560762
203502_at	BPGM	0.534046
202429_s_at	PPP3CA	0.593364
217838_s_at	EVL	0.610023
203787_at	SSBP2	0.584326
212136_at	ATP2B4	0.49856
204023_at	RFC4	0.615071
211080_s_at	NEK2	0.539122
202761_s_at	SYNE2	0.543582
204240_s_at	SMC2L1	0.606324
204597_x_at	STC1	0.565087
215806_x_at	TRGC2 /// TRGV9 /// LOC442532 /// LOC442670 /// TARP	0.591833
219528_s_at	BCL11B	0.590275
210757_x_at	DAB2	0.597801
219372_at	CDV1	0.554853
202660_at	ITPR2	0.547882
217028_at	CXCR4	0.556563
204235_s_at	GULP1	0.595999
209574_s_at	C18orf1	0.581037
220467_at	FLJ21272	0.463102
201906_s_at	CTDSPL	0.558064
219787_s_at	ECT2	0.580513
211042_x_at	MCAM	0.606336
205235_s_at	MPHOSPH1	0.568954
202308_at	SREBF1	0.550357
215990_s_at	BCL6	0.608839
219338_s_at	LRRC49	0.613384
213664_at	SLC1A1	0.509374
212344_at	SULF1	0.590682
204531_s_at	BRCA1	0.537259
211110_s_at	AR	0.578051
215913_s_at	GULP1	0.587334
213722_at	SOX2	0.559516
204199_at	RALGPS1	0.583158
201663_s_at	SMC4L1	0.584529
213359_at	HNRPD	0.532188
221909_at	FLJ14627	0.58663
202729_s_at	LTBP1	0.554849
201718_s_at	EPB41L2	0.586027
221019_s_at	COLEC12	0.615739
208940_at	SEPHS1	0.594112
209119_x_at	NR2F2	0.610661
203285_s_at	HS2ST1	0.615832
203998_s_at	SYT1	0.529123
219553_at	NME7	0.626583
212372_at	MYH10	0.601628
220987_s_at	C11orf17 /// NUAK2	0.597038
215552_s_at	ESR1	0.536048
219493_at	SHCBP1	0.61425
218289_s_at	UBE1DC1	0.625405
214710_s_at	CCNB1	0.639267
207847_s_at	MUC1	0.606116
208866_at	CSNK1A1	0.616124
212504_at	KIAA0934	0.526999
214277_at	COX11 /// COX11P	0.563579
209753_s_at	TMPO	0.622631
212451_at	KIAA0256	0.633471
204237_at	GULP1	0.616484
203492_x_at	PIG8	0.609017
213599_at	OIP5	0.612232
218170_at	ISOC1	0.641398
209285_s_at	RAP140	0.569507
215543_s_at	LARGE	0.576304
213065_at	MGC23401	0.592704
205631_at	KIAA0586	0.609953
219562_at	RAB26	0.587416
211774_s_at	DKFZp564I122	0.511628
212093_s_at	MTUS1	0.587567
213226_at	CCNA2	0.528109
204813_at	MAPK10	0.6137
205603_s_at	DIAPH2	0.503046
219502_at	NEIL3	0.631838
205339_at	SIL	0.634516
203655_at	XRCC1	0.628337
213016_at	BBX	0.578895
204825_at	MELK	0.63525
211958_at	IGFBP5	0.598274
212135_s_at	ATP2B4	0.59177
219932_at	SLC27A6	0.620911
202976_s_at	RHOBTB3	0.625076
221760_at	MAN1A1	0.573726
211040_x_at	GTSE1	0.594125
205380_at	PDZK1	0.608685
207871_s_at	ST7	0.602872
221698_s_at	CLEC7A	0.585352
212636_at	QKI	0.618305
204886_at	PLK4	0.568574
213984_at	SCC-112	0.601594
209714_s_at	CDKN3	0.613571
201321_s_at	SMARCC2	0.601824
202935_s_at	SOX9	0.60523
217989_at	DHRS8	0.564017
205934_at	PLCL1	0.548318
213067_at	MYH10	0.6411
210695_s_at	WWOX	0.640101
212339_at	EPB41L1	0.61045
222077_s_at	RACGAP1	0.611882
221139_s_at	CSAD	0.620267
209911_x_at	HIST1H2BD	0.641952
214894_x_at	MACF1	0.619106
219833_s_at	EFHC1	0.650056
209339_at	SIAH2	0.620012
203278_s_at	PHF21A	0.593951
213693_s_at	MUC1	0.638908
213222_at	PLCB1	0.613872
203765_at	GCA	0.625043
216048_s_at	RHOBTB3	0.60493
218093_s_at	ANKRD10	0.620048
218704_at	FLJ20315	0.617785
208103_s_at	ANP32E	0.626826
212488_at	COL5A1	0.617848
210174_at	NR5A2	0.61838
213248_at	LOC221362	0.646102
218502_s_at	TRPS1	0.659155
214061_at	WDR67	0.590049
205706_s_at	ANKRD26	0.572775
204688_at	SGCE	0.651406
212354_at	SULF1	0.572953
205882_x_at	ADD3	0.642229
209054_s_at	WHSC1	0.637421
205446_s_at	ATF2	0.644303
220258_s_at	WDR79	0.645437
202975_s_at	RHOBTB3	0.627522
221685_s_at	FLJ20364	0.643715
217707_x_at	SMARCA2	0.619986
213761_at	MDM1	0.514725
206204_at	GRB14	0.651283
203476_at	TPBG	0.622622
203988_s_at	FUT8	0.620616
209120_at	NR2F2	0.602004
204827_s_at	CCNF	0.574469
215773_x_at	PARP2	0.638457
201362_at	IVNS1ABP	0.65163
205051_s_at	KIT	0.647422
50965_at	RAB26	0.623146
205031_at	EFNB3	0.644189
212332_at	RBL2	0.604517
212239_at	PIK3R1	0.651905
205573_s_at	SNX7	0.655177
213269_at	ZNF248	0.654634
212094_at	PEG10	0.665563
204596_s_at	STC1	0.598876
215073_s_at	NR2F2	0.569678
221564_at	HRMT1L1	0.62229
221874_at	KIAA1324	0.643922
206631_at	PTGER2	0.56996
201753_s_at	ADD3	0.635461
44563_at	WDR79	0.646801
221590_s_at	ALDH6A1	0.590407
214582_at	PDE3B	0.623041
205425_at	HIP1	0.602892
217010_s_at	CDC25C	0.643914
205073_at	CYP2J2	0.603097
203823_at	RGS3	0.6435
212624_s_at	CHN1	0.646942
212686_at	PPM1H	0.609523
205053_at	PRIM1	0.658956
205394_at	CHEK1	0.63219
202260_s_at	STXBP1	0.653813
209530_at	CACNB3	0.638758
219008_at	FLJ21820	0.584256
212798_s_at	ANKMY2	0.601119
208886_at	H1F0	0.648023
201719_s_at	EPB41L2	0.600006
204510_at	CDC7	0.638054
204492_at	ARHGAP11A	0.627737
208694_at	PRKDC	0.622289
207522_s_at	ATP2A3	0.640318
212594_at	PDCD4	0.64142
210758_at	PSIP1	0.600889
207559_s_at	ZNF261	0.618195
213820_s_at	STARD5	0.62118
211715_s_at	BDH	0.617284
210132_at	EFNA3	0.651016
218885_s_at	GALNT12	0.5959
203803_at	PCYOX1	0.65133
218285_s_at	DHRS6	0.633629
214953_s_at	APP	0.600193
214877_at	CDKAL1	0.651878
214889_at	DKFZP564J102	0.663576
205393_s_at	CHEK1	0.665915
219544_at	FLJ22624	0.649204
219588_s_at	LUZP5	0.657859
204497_at	ADCY9	0.607416
205696_s_at	GFRA1	0.613518
203874_s_at	SMARCA1	0.617592
207564_x_at	OGT	0.576347
213849_s_at	PPP2R2B	0.619326
210053_at	TAF5	0.659911
213388_at	PDE4DIP	0.58723
204731_at	TGFBR3	0.554163
208116_s_at	MAN1A1	0.604228
201853_s_at	CDC25B	0.64203
219828_at	C9orf86	0.649646
202506_at	SSFA2	0.619283
210559_s_at	CDC2	0.637999
205110_s_at	FGF13	0.569713
208633_s_at	MACF1	0.621368
202183_s_at	KIF22	0.650062
221675_s_at	CHPT1	0.663994
206853_s_at	MAP3K7	0.591527
212984_at	ATF2	0.612436
201449_at	TIA1	0.562127
205226_at	PDGFRL	0.655153
213325_at	PVRL3	0.580179
218309_at	CAMK2N1	0.615178
213288_at	OACT2	0.633897
204739_at	CENPC1	0.638921
213397_x_at	RNASE4	0.553501
214404_x_at	SPDEF	0.666543
201627_s_at	INSIG1	0.651854
203637_s_at	MID1	0.608357
219637_at	ARMC9	0.631478
221250_s_at	MXD3	0.492275
217892_s_at	EPLIN	0.628951
212095_s_at	MTUS1	0.662594
204914_s_at	SOX11	0.640974
217991_x_at	SSBP3	0.658054
202728_s_at	LTBP1	0.627125
204805_s_at	H1FX	0.652502
219650_at	FLJ20105	0.604704
37577_at	ARHGAP19	0.653654
205345_at	BARD1	0.653778
211919_s_at	CXCR4	0.631997
202954_at	UBE2C	0.665794
218585_s_at	DTL	0.63551
213644_at	MGC33887	0.641731
212462_at	MYST4	0.659206
200637_s_at	PTPRF	0.637257
218865_at	MOSC1	0.624757
203494_s_at	PIG8	0.629192
209006_s_at	C1orf63	0.59812
220276_at	FLJ22655	0.653144
215530_at	FANCA	0.617355
212789_at	hCAP-D3	0.641912
218421_at	CERK	0.633062
221042_s_at	CLMN	0.635265
219768_at	VTCN1	0.655869
218195_at	C6orf211	0.657355
202662_s_at	ITPR2	0.644105
203906_at	IQSEC1	0.624709
216228_s_at	WDHD1	0.643964
219636_s_at	ARMC9	0.661853
218517_at	PHF17	0.63407
207267_s_at	DSCR6	0.664413
212357_at	KIAA0280	0.647064
206036_s_at	REL	0.630416
208343_s_at	NR5A2	0.664399
205628_at	PRIM2A	0.61021
212249_at	PIK3R1	0.640981
221728_x_at	XIST	0.645546
218839_at	HEY1	0.647453
206137_at	RIMS2	0.627637
207358_x_at	MACF1	0.605936
220935_s_at	CDK5RAP2	0.643135
220979_s_at	ST6GALNAC5	0.607737
215779_s_at	HIST1H2BG	0.593891
211088_s_at	PLK4	0.657243
201320_at	SMARCC2	0.635958
219429_at	FA2H	0.634562
204317_at	GTSE1 /// LOC440834	0.586486
219174_at	CCDC2	0.609159
212452_x_at	MYST4	0.659945
205862_at	GREB1	0.665198
201667_at	GJA1	0.624456
219077_s_at	WWOX	0.665002
219842_at	ARFRP2	0.662501
66053_at	HNRPUL2	0.624717
218487_at	ALAD	0.646286
208634_s_at	MACF1	0.658811
211811_s_at	PCDHA6	0.654229
35666_at	SEMA3F	0.662432
222317_at	PDE3B	0.617085
214719_at	LOC283537	0.632348
214874_at	PKP4	0.604202
204067_at	SUOX	0.655292
221104_s_at	NIPSNAP3B	0.609238
221703_at	BRIP1	0.618639
209195_s_at	ADCY6	0.627387
205739_x_at	ZNF588	0.661844
213329_at	SRGAP2	0.616769
219518_s_at	ELL3	0.650933
208511_at	PTTG3	0.661543
211235_s_at	ESR1	0.641834
203036_s_at	MTSS1	0.63152
222264_at	HNRPUL2	0.663079
218700_s_at	RAB7L1	0.654734
222039_at	LOC146909	0.654476
203493_s_at	PIG8	0.660411
214522_x_at	HIST1H2AD /// HIST1H3D	0.649389
204826_at	CCNF	0.643486
208305_at	PGR	0.617537
213213_at	DATF1	0.658732
207400_at	NPY5R	0.622342
212001_at	SFRS14	0.648549
212350_at	TBC1D1	0.662015
207156_at	HIST1H2AG	0.644363
213520_at	RECQL4	0.660522
211484_s_at	DSCAM	0.628134
221478_at	BNIP3L	0.624257
209151_x_at	TCF3	0.662491
201668_x_at	MARCKS	0.665918
207717_s_at	PKP2	0.664856
214795_at	PRKCBP1	0.55751
217879_at	CDC27	0.656725
203491_s_at	PIG8	0.606517
211421_s_at	RET	0.617182
205303_at	KCNJ8	0.605738
205642_at	CEP1	0.665692
201670_s_at	MARCKS	0.656366
219570_at	C20orf23	0.625021
205054_at	NEB	0.57998
215260_s_at	TCF3	0.631939
210543_s_at	PRKDC	0.653675
221003_s_at	CAB39L	0.644042
214850_at	LOC153561	0.666574
210447_at	GLUD2	0.647593
220414_at	CALML5	0.620655
204558_at	RAD54L	0.640188
207046_at	HIST2H4	0.650129
204672_s_at	ANKRD6	0.661619
221768_at	SFPQ	0.6432
201744_s_at	LUM	0.660831
218832_x_at	ARRB1	0.653011
214093_s_at	FUBP1	0.662243
210963_s_at	GYG2	0.64306
212706_at	RASA4 /// FLJ21767	0.659352
205111_s_at	PLCE1	0.660386
213605_s_at	C6orf216	0.628866
205222_at	EHHADH	0.65855

## Sheet: 8h K3
Gene ID	Gene Name	Fold Change
205749_at	CYP1A1	33.0188
203665_at	HMOX1	12.0551
205547_s_at	TAGLN	8.73206
217678_at	SLC7A11	11.8061
202434_s_at	CYP1B1	7.91553
206561_s_at	AKR1B10	9.06773
209101_at	CTGF	15.1476
218856_at	TNFRSF21	5.39512
36711_at	MAFF	10.8049
209921_at	SLC7A11	8.825
205157_s_at	KRT17	5.78719
202949_s_at	FHL2	5.06664
203180_at	ALDH1A3	6.94274
214581_x_at	TNFRSF21	6.63195
207528_s_at	SLC7A11	6.35355
202435_s_at	CYP1B1	4.34126
202436_s_at	CYP1B1	4.07685
201008_s_at	TXNIP	5.08044
218995_s_at	EDN1	5.17903
217996_at	PHLDA1	6.33212
211026_s_at	MGLL	4.96233
218182_s_at	CLDN1	5.28088
205239_at	AREG	5.05105
207147_at	DLX2	4.18077
221577_x_at	GDF15	6.31192
210138_at	RGS20	4.41022
219475_at	OKL38	5.32204
209641_s_at	ABCC3	3.45517
217997_at	PHLDA1	5.39143
212665_at	TIPARP	3.46355
201009_s_at	TXNIP	4.4428
209160_at	AKR1C3	3.10706
39248_at	AQP3	3.00917
208161_s_at	ABCC3	3.10953
201010_s_at	TXNIP	4.56129
202437_s_at	CYP1B1	3.04204
209699_x_at	AKR1C2	2.99719
212314_at	KIAA0746	3.00571
216594_x_at	AKR1C1	2.7772
204030_s_at	SCHIP1	3.06029
203725_at	GADD45A	3.86602
202234_s_at	SLC16A1	2.93078
203887_s_at	THBD	2.78585
203925_at	GCLM	2.79963
212311_at	KIAA0746	3.18357
202672_s_at	ATF3	7.22355
204151_x_at	AKR1C1	2.9552
209373_at	MALL	4.35059
202431_s_at	MYC	3.22435
204015_s_at	DUSP4	2.985
202998_s_at	LOXL2	4.59542
203810_at	DNAJB4	3.50204
211653_x_at	AKR1C2	2.98982
201506_at	TGFBI	2.80987
208596_s_at	UGT1A10 /// UGT1A8 /// UGT1A7 /// UGT1A6 /// UGT1A5 /// UGT1A9 /// UGT1A4 /// UGT1A1 /// UGT1A3	2.59549
204014_at	DUSP4	2.77205
212236_x_at	KRT17	4.9083
208960_s_at	KLF6	3.765
204341_at	TRIM16 /// LOC147166	2.57726
215706_x_at	ZYX	2.64241
207126_x_at	UGT1A10 /// UGT1A8 /// UGT1A7 /// UGT1A6 /// UGT1A5 /// UGT1A9 /// UGT1A4 /// UGT1A1 /// UGT1A3	2.61519
215125_s_at	UGT1A10 /// UGT1A8 /// UGT1A7 /// UGT1A6 /// UGT1A5 /// UGT1A9 /// UGT1A4 /// UGT1A1 /// UGT1A3	2.81382
206094_x_at	UGT1A6	2.49927
204589_at	NUAK1	2.76746
204214_s_at	RAB32	2.69475
201694_s_at	EGR1	2.52292
212233_at	MAP1B	3.34995
203811_s_at	DNAJB4	3.39361
219522_at	FJX1	2.58701
204532_x_at	UGT1A10 /// UGT1A8 /// UGT1A7 /// UGT1A6 /// UGT1A5 /// UGT1A9 /// UGT1A4 /// UGT1A1 /// UGT1A3	2.45873
205920_at	SLC6A6	3.09716
201147_s_at	TIMP3	3.58333
202274_at	ACTG2	2.92916
218723_s_at	RGC32	4.60704
200907_s_at	KIAA0992	2.51272
220407_s_at	TGFB2	2.60031
221432_s_at	SLC25A28	2.31629
221667_s_at	HSPB8	2.76875
210896_s_at	ASPH	2.64657
205741_s_at	DTNA	2.73523
210764_s_at	CYR61	2.81517
208961_s_at	KLF6	3.55535
218292_s_at	PRKAG2	2.98796
218000_s_at	PHLDA1	2.81646
209457_at	DUSP5	2.34055
204254_s_at	VDR	2.45503
212845_at	SAMD4	2.5962
200897_s_at	KIAA0992	2.34866
220266_s_at	KLF4	2.66698
200808_s_at	ZYX	2.50128
201328_at	ETS2	2.40272
204490_s_at	CD44	2.30895
201631_s_at	IER3	2.21892
201266_at	TXNRD1	2.37743
205379_at	CBR3	2.59539
212014_x_at	CD44	2.49915
201466_s_at	JUN	2.34976
213618_at	CENTD1	3.27612
218970_s_at	CUTC	2.14694
219207_at	FLJ21128	2.40041
218368_s_at	TNFRSF12A	2.30855
218245_at	LRRC54	2.19262
200906_s_at	KIAA0992	2.59375
221541_at	CRISPLD2	2.5707
218574_s_at	LMCD1	2.4366
205990_s_at	WNT5A	2.84756
202922_at	GCLC	2.32837
205258_at	INHBB	2.20364
203287_at	LAD1	2.20311
219474_at	TTMP	2.1239
209679_s_at	LOC57228	2.16606
205932_s_at	MSX1	2.13293
206355_at	GNAL	2.1657
204334_at	KLF7	2.20186
201289_at	CYR61	2.405
203888_at	THBD	2.90301
207375_s_at	IL15RA	2.64226
216641_s_at	LAD1	2.21348
213119_at	SLC36A1	2.38362
202464_s_at	PFKFB3	2.09652
203911_at	RAP1GA1	2.27216
220007_at	FLJ13984	2.1558
217998_at	PHLDA1	2.63363
203499_at	EPHA2	2.55507
205193_at	MAFF	3.18143
203973_s_at	CEBPD	2.02343
203890_s_at	DAPK3	2.08266
203196_at	ABCC4	2.30541
201169_s_at	BHLHB2	2.53644
209835_x_at	CD44	2.2203
205921_s_at	SLC6A6	2.7385
201149_s_at	TIMP3	2.41264
212063_at	CD44	2.02122
203367_at	DUSP14	1.95829
210611_s_at	DTNA	2.08251
203027_s_at	MVD	2.10157
218284_at	SMAD3	2.06813
219884_at	LHX6	2.10436
209288_s_at	CDC42EP3	2.06082
201170_s_at	BHLHB2	2.43748
219500_at	CLCF1	2.16801
202332_at	CSNK1E	2.21517
204255_s_at	VDR	2.09677
201272_at	AKR1B1	2.01104
205748_s_at	RNF126	1.92069
202719_s_at	TES	2.0798
209909_s_at	TGFB2	2.56699
201340_s_at	ENC1	2.40008
205896_at	SLC22A4	2.19203
203575_at	CSNK2A2	1.92044
200878_at	EPAS1	1.86187
216913_s_at	KIAA0690	1.98928
209015_s_at	DNAJB6	1.96
213988_s_at	SAT	2.13527
218898_at	FAM57A	1.91977
39249_at	AQP3	2.03782
218590_at	PEO1	2.1249
203780_at	EVA1	1.96403
201329_s_at	ETS2	2.06141
221571_at	TRAF3	1.95294
204780_s_at	FAS	2.02387
214266_s_at	PDLIM7	1.93177
218113_at	TMEM2	1.93095
209041_s_at	UBE2G2	1.89377
200995_at	IPO7	1.97662
203068_at	KLHL21	1.86879
214696_at	MGC14376	2.31163
205965_at	BATF	2.07368
206653_at	POLR3G	2.11077
220606_s_at	NBLA03831	1.91041
214240_at	GAL	2.0401
221841_s_at	KLF4	1.98966
217738_at	PBEF1	1.945
204489_s_at	CD44	2.0902
218016_s_at	POLR3E	1.84925
200924_s_at	SLC3A2	1.95809
210091_s_at	DTNA	1.99698
203231_s_at	ATXN1	2.06323
203349_s_at	ETV5	2.12267
212481_s_at	TPM4	1.83593
205899_at	CCNA1	1.82159
202923_s_at	GCLC	1.88887
202551_s_at	CRIM1	2.19191
203370_s_at	PDLIM7	2.05301
210592_s_at	SAT	1.99
211689_s_at	TMPRSS2	1.98479
202241_at	TRIB1	1.86895
218543_s_at	PARP12	1.86137
205623_at	ALDH3A1	2.39118
203712_at	KIAA0020	1.90922
208078_s_at	SNF1LK	2.32543
211686_s_at	RBM13	1.85131
217795_s_at	TMEM43	1.8659
206155_at	ABCC2	1.91388
221291_at	ULBP2	1.9161
206429_at	F2RL1	1.84828
201464_x_at	JUN	1.92491
213449_at	POP1	2.00067
214446_at	ELL2	1.99508
203116_s_at	FECH	1.8762
201324_at	EMP1	2.48603
203612_at	BYSL	1.92856
206574_s_at	PTP4A3	1.92529
221889_at	KCTD13	2.04942
215719_x_at	FAS	2.08341
209135_at	ASPH	2.06714
221059_s_at	COTL1	1.81713
209016_s_at	KRT7	2.07139
213427_at	RPP40	1.7764
201537_s_at	DUSP3	1.80652
213506_at	F2RL1	1.96817
204970_s_at	MAFG	2.03767
202098_s_at	HRMT1L1	1.80968
201341_at	ENC1	1.87031
209800_at	KRT16	2.05357
212907_at	SLC30A1	1.84221
65585_at	FAM86B1	1.81672
204924_at	TLR2	1.79494
201041_s_at	DUSP1	1.85002
209567_at	RRS1	1.80644
200974_at	ACTA2	1.87382
213523_at	CCNE1	1.8024
201288_at	ARHGDIB	1.94893
202501_at	MAPRE2	1.91965
209193_at	PIM1	1.96731
202679_at	NPC1	1.87094
219737_s_at	PCDH9	1.88199
203313_s_at	TGIF	1.91523
203701_s_at	TRMT1	1.82741
201490_s_at	PPIF	1.73866
203821_at	HBEGF	1.86406
201465_s_at	JUN	1.94119
202720_at	TES	1.80525
218417_s_at	FLJ20489	1.75603
218796_at	C20orf42	1.848
218486_at	KLF11	1.85778
201129_at	SFRS7	1.7903
202284_s_at	CDKN1A	1.90718
214427_at	NOL1	1.90072
204933_s_at	TNFRSF11B	1.85808
210512_s_at	VEGF	1.891
204133_at	RNU3IP2	1.79388
203108_at	GPRC5A	1.70421
202236_s_at	SLC16A1	1.94655
220147_s_at	FAM60A	1.71327
204141_at	TUBB2	1.79136
202794_at	INPP1	1.81133
203192_at	ABCB6	1.82479
206153_at	CYP4F11	2.43762
216044_x_at	FAM69A	1.72449
214211_at	FTH1	1.69071
218670_at	PUS1	1.92655
219284_at	HSPBAP1	1.78703
209305_s_at	GADD45B	1.72015
214011_s_at	HSPC111	1.7565
202149_at	NEDD9	1.71321
219720_s_at	C14orf118	1.95322
213258_at	TFPI	1.85656
208944_at	TGFBR2	1.78589
201607_at	PWP1	1.77153
203779_s_at	EVA1	1.74815
212077_at	CALD1	2.21151
203394_s_at	HES1	1.73539
218882_s_at	WDR3	1.82013
218647_s_at	YRDC	1.73038
204027_s_at	METTL1	1.74695
208296_x_at	TNFAIP8	1.85655
213689_x_at	LOC388650	1.78553
210463_x_at	TRMT1	1.82165
206356_s_at	GNAL	2.0929
209004_s_at	FBXL5	1.75044
207515_s_at	POLR1C	1.82798
203343_at	UGDH	1.68473
221514_at	UTP14A	1.75484
216985_s_at	STX3A	1.8799
201148_s_at	TIMP3	1.90871
209735_at	ABCG2	1.67056
208885_at	LCP1	1.7864
219143_s_at	RPP25	1.66777
202656_s_at	SERTAD2	1.71391
209850_s_at	CDC42EP2	1.85516
203023_at	HSPC111	1.91128
212171_x_at	VEGF	1.73224
207686_s_at	CASP8	1.68966
208322_s_at	ST3GAL1	1.92048
203910_at	ARHGAP29	1.6795
204003_s_at	NUPL2	1.81541
218581_at	ABHD4	1.82997
200632_s_at	NDRG1	1.64586
203119_at	MGC2574	1.70731
211676_s_at	IFNGR1	1.78372
212361_s_at	ATP2A2	1.71317
218886_at	PAK1IP1	1.74022
200771_at	LAMC1	1.73938
204808_s_at	TMEM5	1.67532
204514_at	DPH2	1.70806
205192_at	MAP3K14	1.99437
218826_at	SLC35F2	1.68605
45653_at	KCTD13	1.77786
218972_at	TTC17	1.65757
204058_at	ME1	1.68483
205047_s_at	ASNS	1.67195
208683_at	CAPN2	1.7525
205397_x_at	SMAD3	1.84679
203706_s_at	FZD7	1.64797
207266_x_at	RBMS1	1.66857
206209_s_at	CA4	1.86628
209286_at	CDC42EP3	1.7787
203748_x_at	RBMS1	1.64421
202364_at	MXI1	1.77952
214121_x_at	PDLIM7	1.75507
209012_at	TRIO	1.78232
205178_s_at	RBBP6	1.73489
204699_s_at	C1orf107	1.77073
208510_s_at	PPARG	1.70277
219131_at	UBIAD1	1.78245
222305_at	HK2	1.86536
209099_x_at	JAG1	1.78978
202831_at	GPX2	1.66251
208433_s_at	LRP8	1.71783
218953_s_at	MGC3265	1.70628
219420_s_at	C1orf163	1.72617
215707_s_at	PRNP	1.78284
212923_s_at	C6orf145	1.69866
202657_s_at	SERTAD2	1.76274
218427_at	SDCCAG3	1.61342
204794_at	DUSP2	1.88657
220234_at	CA8	1.69254
201571_s_at	DCTD	1.71175
204653_at	TFAP2A	1.67004
205994_at	ELK4	1.76618
218653_at	SLC25A15	1.67659
219348_at	MDS032	1.6556
200859_x_at	FLNA	1.70528
201195_s_at	SLC7A5	1.77788
204175_at	ZNF593	1.61192
203622_s_at	LOC56902	1.5879
212290_at	SLC7A1	1.71709
207624_s_at	RPGR	1.68293
211527_x_at	VEGF	1.68606
205282_at	LRP8	1.66169
212295_s_at	SLC7A1	1.67181
211949_s_at	NOLC1	1.67909
205891_at	ADORA2B	1.76279
209868_s_at	RBMS1	1.61864
209209_s_at	PLEKHC1	1.63777
205895_s_at	NOLC1	1.6124
205429_s_at	MPP6	1.67461
200868_s_at	ZNF313	1.65507
221657_s_at	ASB6	1.59817
209325_s_at	RGS16	1.70398
206173_x_at	GABPB2	1.67414
204897_at	PTGER4	1.73122
221586_s_at	E2F5	1.7363
205398_s_at	SMAD3	1.72697
209336_at	PWP2H	1.63547
201608_s_at	PWP1	1.62528
205807_s_at	TUFT1	1.61593
203242_s_at	PDLIM5	1.58796
202552_s_at	CRIM1	1.74378
202934_at	HK2	1.63812
208152_s_at	DDX21	1.63729
202776_at	ERBP	1.65357
204700_x_at	C1orf107	1.66864
202021_x_at	EIF1	1.56936
218416_s_at	FLJ20489	1.64476
210845_s_at	PLAUR	1.65222
203232_s_at	ATXN1	1.66232
213934_s_at	ZNF19 /// ZNF23	1.73623
220808_at	THEG	1.61367
218330_s_at	NAV2	1.87292
203234_at	UPP1	1.85963
203072_at	MYO1E	1.74907
216252_x_at	FAS	1.71428
209900_s_at	SLC16A1	1.7668
202727_s_at	IFNGR1	1.67733
217767_at	C3	1.58656
204285_s_at	PMAIP1	1.69894
202715_at	CAD	1.59926
200931_s_at	VCL	1.63981
203163_at	KATNB1	1.57419
209180_at	RABGGTB	1.59744
220009_at	LONRF3	1.58409
216080_s_at	FADS3	1.65999
205323_s_at	MTF1	1.62495
212838_at	DNMBP	1.71657
221064_s_at	C16orf28	1.8683
204203_at	CEBPG	1.61121
212019_at	RSL1D1	1.6689
215253_s_at	DSCR1	1.63152
203737_s_at	PPRC1	1.74261
212130_x_at	EIF1	1.55138
202570_s_at	DLGAP4	1.59516
211681_s_at	PDLIM5	1.74512
212360_at	AMPD2	1.64455
213144_at	GOSR2	1.72271
209882_at	RIT1	1.60334
207622_s_at	ABCF2	1.63289
212662_at	PVR	1.79901
204781_s_at	FAS	1.56056
216268_s_at	JAG1	1.80145
218639_s_at	ZXDC	1.69237
215031_x_at	RNF126	1.64549
203710_at	ITPR1	1.62563
204327_s_at	ZNF202	1.71648
204005_s_at	PAWR	1.60292
202401_s_at	SRF	1.66962
201478_s_at	DKC1	1.63259
216212_s_at	DKC1	1.56626
202821_s_at	LPP	1.81186
202444_s_at	SPFH1	1.57514
218889_at	NOC3L	1.5426
212783_at	RBBP6	1.56239
218726_at	DKFZp762E1312	1.60707
219361_s_at	ISG20L1	1.6613
213005_s_at	ANKRD15	1.65634
219581_at	TSEN2	1.62373
202134_s_at	WWTR1	1.69749
209318_x_at	PLAGL1	1.68382
214649_s_at	MTMR2	1.59986
219006_at	C6orf66	1.60687
204420_at	FOSL1	2.22392
210665_at	TFPI	1.591
205134_s_at	NUFIP1	1.5657
202269_x_at	GBP1	1.95882
201489_at	PPIF	1.58637
216283_s_at	PVR	1.64595
203455_s_at	SAT	1.68481
203115_at	FECH	1.66021
211926_s_at	MYH9	1.63291
209927_s_at	C1orf77	1.60332
207348_s_at	LIG3	1.56949
205016_at	TGFA	1.65981
218858_at	DEPDC6	1.61167
208361_s_at	POLR3D	1.57744
200874_s_at	NOL5A	1.67662
203611_at	TERF2	1.55238
204594_s_at	FLJ20232	1.59711
212806_at	KIAA0367	1.7487
209184_s_at	IRS2	1.56414
212430_at	RNPC1	1.58796
218512_at	WDR12	1.54647
216305_s_at	C2orf3	1.78738
203889_at	SGNE1	1.59986
205462_s_at	HPCAL1	1.60498
203827_at	WIPI49	1.65246
204079_at	TPST2	1.64522
218199_s_at	NOL6	1.54007
205945_at	IL6R	1.63563
209317_at	POLR1C	1.58932
207180_s_at	HTATIP2	1.53298
209324_s_at	RGS16	1.63325
205322_s_at	MTF1	1.56709
213746_s_at	FLNA	1.60359
206186_at	MPP3	2.06246
216804_s_at	PDLIM5	1.60183
219256_s_at	SH3TC1	1.55897
203866_at	NLE1	1.73114
221713_s_at	FLJ12748	1.66681
209803_s_at	PHLDA2	1.69998
219031_s_at	CGI-37	1.53166
219513_s_at	SH2D3A	1.5766
202286_s_at	TACSTD2	1.52686
205266_at	LIF	1.56818
218611_at	IER5	1.74909
201250_s_at	SLC2A1	1.52227
217792_at	SNX5	1.54795
204495_s_at	DKFZP434H132	1.76228
221845_s_at	CLPB	1.53928
219437_s_at	ANKRD11	1.52577
213112_s_at	SQSTM1	1.68387
212298_at	NRP1	1.55037
203986_at	GENX-3414	1.59878
200769_s_at	MAT2A	1.60254
218331_s_at	C10orf18	1.53641
209516_at	SMYD5	1.64603
220865_s_at	TPRT	1.54545
201531_at	ZFP36	1.52276
206118_at	STAT4	1.52927
201870_at	TOMM34	1.53076
219491_at	LRFN4	1.67173
207002_s_at	PLAGL1	1.64577
204560_at	FKBP5	1.57359
221712_s_at	WDR74	1.59987
209825_s_at	UCK2	1.52287
217106_x_at	HSA9761	1.57742
218145_at	TRIB3	1.54447
202522_at	PITPNB	1.58707
219809_at	WDR55	1.54506
202235_at	SLC16A1	1.59432
209884_s_at	SLC4A7	1.58847
203702_s_at	TTLL4	1.58339
213924_at	MPPE1	1.75245
203368_at	CRELD1	1.69652
204584_at	L1CAM	1.68337
201387_s_at	UCHL1	1.63439
202613_at	CTPS	1.62448
209593_s_at	TOR1B	1.59811
216996_s_at	KIAA0971	1.5176
213038_at	IBRDC3	1.53878
218605_at	TFB2M	1.55117
209238_at	STX3A	1.57564
212501_at	CEBPB	1.52145
218442_at	TTC4	1.53276
218732_at	BIT1	1.5399
212227_x_at	EIF1	1.51825
218594_at	HEATR1	1.50777
219496_at	C2orf26	1.56928
219926_at	POPDC3	1.60568
204618_s_at	GABPB2	1.58238
221215_s_at	RIPK4	1.61142
200621_at	CSRP1	1.53789
213402_at	LOC126208	1.52357
211160_x_at	ACTN1	1.5287
208290_s_at	EIF5	1.55272
212037_at	PNN	1.51047
218708_at	NXT1	1.53008
202342_s_at	TRIM2	1.50277
221641_s_at	ACOT9	1.50393
212668_at	SMURF1	1.59351
219182_at	CHST5	1.65437
201479_at	DKC1	1.53398
200758_s_at	NFE2L1	1.54356
210625_s_at	AKAP1	1.52725
213235_at	LOC400506	1.50703
217739_s_at	PBEF1	1.5827
204643_s_at	COVA1	1.57762
65588_at	LOC388796	1.57981
208705_s_at	EIF5	1.50051
218758_s_at	D21S2056E	1.54946
220311_at	C21orf127	1.56402
209185_s_at	IRS2	1.72729
208373_s_at	P2RY6	1.62334
210541_s_at	RFP	1.57316
203659_s_at	RFP2	1.62845
213076_at	ITPKC	1.59063
215458_s_at	SMURF1	1.6422
219340_s_at	CLN8	1.53054
203570_at	LOXL1	1.5355
213656_s_at	KNS2	1.54257
212356_at	KIAA0323	1.52763
218754_at	NOL9	1.50279
48106_at	FLJ20489	1.55488
213810_s_at	C6orf166	1.5789
202422_s_at	ACSL4	1.51767
209345_s_at	PI4KII	1.50748
209814_at	ZNF330	1.50201
204807_at	TMEM5	1.57791
219295_s_at	PCOLCE2	1.51317
205135_s_at	NUFIP1	1.53655
219959_at	MOCOS	1.56026
214193_s_at	C1orf107	1.55125
217741_s_at	ZA20D2	1.60757
203277_at	DFFA	1.51632
206654_s_at	POLR3G	1.6666
212882_at	KLHL18	1.54867
216835_s_at	DOK1	1.67678
221988_at	MGC2747	1.62399
220742_s_at	NGLY1	1.51366
207357_s_at	GALNT10	1.51891
220617_s_at	ZNF532	1.62665
203244_at	PEX5	1.54914
202289_s_at	TACC2	1.5008
202207_at	ARL7	1.53828
218855_at	GPR175	1.62023
218880_at	FOSL2	1.50018
201150_s_at	TIMP3	1.64287
209941_at	RIPK1	1.57211
205409_at	FOSL2	1.5769
219936_s_at	GPR87	1.59202
214507_s_at	EXOSC2	1.50407
218223_s_at	CKIP-1	1.58175
205271_s_at	CCRK	1.50072
209746_s_at	COQ7	1.52001
211724_x_at	FLJ20323	1.51307
202695_s_at	STK17A	1.57621
208430_s_at	DTNA	1.52975
200787_s_at	PEA15	1.54715
219250_s_at	FLRT3	1.64651
203395_s_at	HES1	1.56606
218984_at	FLJ20485	1.55134
206261_at	ZNF239	1.52014
219806_s_at	FN5	1.51389
210910_s_at	ZP3 /// POMZP3	1.54147
204148_s_at	ZP3 /// POMZP3	1.60459
212552_at	HPCAL1	1.51347
215481_s_at	PEX5	1.60915
205090_s_at	NAGPA	1.53751
221513_s_at	UTP14C /// UTP14A	1.50501
219826_at	ZNF419	1.52077
204925_at	CTNS	1.50403
219731_at	FLJ34077	1.50648
219686_at	STK32B	1.554
219344_at	SLC29A3	1.56538
218963_s_at	KRT23	1.5241
212622_at	TMEM41B	1.53652
204769_s_at	TAP2	1.52265
216397_s_at	BOP1	1.50509
202748_at	GBP2	1.65887
204546_at	KIAA0513	1.53796
202693_s_at	STK17A	1.54908
213028_at	NFRKB	1.54536
205767_at	EREG	1.5299
201473_at	JUNB	1.51765
205590_at	RASGRP1	1.55984
218148_at	FLJ13111	1.51665
219525_at	FLJ10847	1.53061
206448_at	ZNF365	1.52214
209695_at	PTP4A3	1.51877
210916_s_at	CD44	1.56365
221649_s_at	PPAN	1.55051
205457_at	C6orf106	1.54667
213268_at	CAMTA1	1.52447
202150_s_at	NEDD9	1.60338
211924_s_at	PLAUR	1.66807
221907_at	C14orf172	1.51145
218618_s_at	FNDC3B	1.54041
200879_s_at	EPAS1	1.55165
209369_at	ANXA3	1.50956
203747_at	AQP3	1.5057
212444_at	GPCR5A	1.65416
205284_at	KIAA0133	1.50786
212844_at	KIAA0179	1.5506
221840_at	PTPRE	1.53745
206220_s_at	RASA3	1.53591
203412_at	LZTR1	1.51058
210056_at	RND1	1.69199
213358_at	KIAA0802	1.57423
212559_at	PRKAR1B	1.51061
213512_at	C14orf79	1.50382
204753_s_at	HLF	1.59337
221277_s_at	PUS3	1.58369
211121_s_at	DOK1	1.64085
213124_at	ZNF473	1.50969
210513_s_at	VEGF	1.52821
209762_x_at	SP110	1.53217
214720_x_at	39335	1.5033
201983_s_at	EGFR	1.63261
202014_at	PPP1R15A	1.52798
219127_at	MGC11242	0.202428
204424_s_at	LMO3	0.273991
204284_at	PPP1R3C	0.184308
210640_s_at	GPR30	0.269804
204135_at	DOC1	0.262869
201280_s_at	DAB2	0.317278
220038_at	SGK3	0.316462
203037_s_at	MTSS1	0.319739
219850_s_at	EHF	0.348647
217028_at	CXCR4	0.300866
207800_at	AKAP5	0.249418
206280_at	CDH18	0.358836
211829_s_at	GPR30	0.327895
213555_at	RWDD2	0.317066
205413_at	MPPED2	0.356121
212462_at	MYST4	0.363581
220624_s_at	ELF5	0.384193
207761_s_at	DKFZP586A0522	0.374102
221884_at	EVI1	0.381824
211959_at	IGFBP5	0.413771
201279_s_at	DAB2	0.388985
204159_at	CDKN2C	0.393248
204612_at	PKIA	0.380807
218807_at	VAV3	0.428819
207586_at	SHH	0.366089
209782_s_at	DBP	0.380708
209988_s_at	ASCL1	0.368253
204067_at	SUOX	0.381944
203372_s_at	SOCS2	0.424001
214156_at	MYRIP	0.361742
214745_at	PLCL3	0.40625
205698_s_at	MAP2K6	0.39325
204567_s_at	ABCG1	0.425226
210387_at	HIST1H2BG	0.298695
213283_s_at	SALL2	0.407704
220936_s_at	H2AFJ	0.43252
220625_s_at	ELF5	0.388336
210757_x_at	DAB2	0.433358
215643_at	SEMA3D	0.391493
202308_at	SREBF1	0.381957
205842_s_at	JAK2	0.416743
211421_s_at	RET	0.380494
205934_at	PLCL1	0.367424
209987_s_at	ASCL1	0.310582
209201_x_at	CXCR4	0.42907
207996_s_at	C18orf1	0.46505
213552_at	GLCE	0.443017
209813_x_at	TRGC2 /// TRGV9 /// LOC442532 /// LOC442670 /// TARP	0.450444
209985_s_at	ASCL1	0.37992
202506_at	SSFA2	0.442014
211778_s_at	OVOL2	0.393448
204162_at	KNTC2	0.492595
212353_at	SULF1	0.462361
208886_at	H1F0	0.475165
211124_s_at	KITLG	0.49889
214746_s_at	ZNF467	0.472815
212867_at	NCOA2	0.499192
212332_at	RBL2	0.459244
219743_at	HEY2	0.488638
204235_s_at	GULP1	0.482831
203636_at	MID1	0.466843
213768_s_at	ASCL1	0.495097
203124_s_at	SLC11A2	0.427075
216920_s_at	TRGC2 /// TRGV9 /// LOC442532 /// LOC442670 /// TARP	0.49315
212984_at	ATF2	0.448976
203556_at	ZHX2	0.466558
204798_at	MYB	0.470588
213721_at	SOX2	0.502444
202660_at	ITPR2	0.47259
203881_s_at	DMD	0.481755
210139_s_at	PMP22	0.491375
202708_s_at	HIST2H2BE	0.500504
209797_at	TMEM4	0.503121
203373_at	SOCS2	0.453542
221897_at	TRIM52	0.494908
206110_at	HIST1H3H	0.502208
219008_at	FLJ21820	0.477643
212928_at	TSPYL4	0.502821
219918_s_at	ASPM	0.493128
201278_at	DAB2	0.453756
218755_at	KIF20A	0.517285
212636_at	QKI	0.441577
201566_x_at	ID2 /// ID2B	0.515745
203080_s_at	BAZ2B	0.472105
215073_s_at	NR2F2	0.490573
205225_at	ESR1	0.472576
212331_at	RBL2	0.495158
207156_at	HIST1H2AG	0.466821
219312_s_at	ZBTB10	0.465939
201896_s_at	PSRC1	0.508908
203123_s_at	SLC11A2	0.492656
205498_at	GHR	0.53727
219174_at	CCDC2	0.465862
206858_s_at	HOXC6	0.436412
218221_at	ARNT	0.526673
212686_at	PPM1H	0.500281
212093_s_at	MTUS1	0.500832
204237_at	GULP1	0.488954
212249_at	PIK3R1	0.542906
205628_at	PRIM2A	0.515989
35148_at	TJP3	0.435766
218976_at	DNAJC12	0.52012
218806_s_at	VAV3	0.446002
212020_s_at	MKI67	0.530143
215913_s_at	GULP1	0.526923
203641_s_at	COBLL1	0.512984
212096_s_at	MTUS1	0.53369
207781_s_at	ZNF6	0.52759
213722_at	SOX2	0.502473
218421_at	CERK	0.537297
205780_at	BIK	0.511587
211144_x_at	TRGC2	0.510628
203764_at	DLG7	0.519577
220952_s_at	PLEKHA5	0.567532
214774_x_at	TNRC9	0.516784
215324_at	SEMA3D	0.481581
205862_at	GREB1	0.535221
35666_at	SEMA3F	0.519693
209687_at	CXCL12	0.536838
203637_s_at	MID1	0.530299
215552_s_at	ESR1	0.483461
203999_at	SYT1	0.524409
203424_s_at	IGFBP5	0.468354
214277_at	COX11 /// COX11P	0.503541
201739_at	SGK	0.480145
203998_s_at	SYT1	0.491356
216623_x_at	TNRC9	0.50608
215321_at	RPIB9	0.562886
212452_x_at	MYST4	0.511603
212239_at	PIK3R1	0.510665
215108_x_at	TNRC9	0.546833
212148_at	PBX1	0.531926
215806_x_at	TRGC2 /// TRGV9 /// LOC442532 /// LOC442670 /// TARP	0.524422
212136_at	ATP2B4	0.549882
204805_s_at	H1FX	0.547267
38158_at	ESPL1	0.517206
215731_s_at	MPHOSPH9	0.48977
218195_at	C6orf211	0.541349
215043_s_at	SMA3 /// SMA5	0.444797
204364_s_at	C2orf23	0.567617
209703_x_at	DKFZP586A0522	0.500424
205046_at	CENPE	0.531322
214033_at	ABCC6	0.520792
211391_s_at	ZNF278	0.544041
212240_s_at	PIK3R1	0.549973
201774_s_at	CNAP1	0.548301
213243_at	VPS13B	0.527578
202454_s_at	ERBB3	0.559131
210447_at	GLUD2	0.515289
31874_at	GAS2L1	0.5763
214404_x_at	SPDEF	0.593343
202730_s_at	PDCD4	0.570687
209120_at	NR2F2	0.563579
205446_s_at	ATF2	0.563945
207719_x_at	KIAA0470	0.580991
211113_s_at	ABCG1	0.559966
213413_at	SBLF	0.534244
202664_at	WASPIP	0.540269
205486_at	TESK2	0.530709
207392_x_at	UGT2B15	0.475541
220945_x_at	MANSC1	0.568673
202731_at	PDCD4	0.572609
220467_at	FLJ21272	0.426969
50965_at	RAB26	0.563996
221864_at	MGC13024	0.535712
214053_at	ERBB4	0.548061
221965_at	MPHOSPH9	0.53778
215779_s_at	HIST1H2BG	0.533017
217707_x_at	SMARCA2	0.581591
218699_at	RAB7L1	0.589855
210220_at	FZD2	0.594943
208305_at	PGR	0.515193
209926_at	MEF2B	0.607372
205669_at	NCAM2	0.549114
214440_at	NAT1	0.58786
215338_s_at	NKTR	0.573246
201753_s_at	ADD3	0.577524
205731_s_at	NCOA2	0.598445
209121_x_at	NR2F2	0.592455
209339_at	SIAH2	0.57322
201292_at	TOP2A	0.575861
200670_at	XBP1	0.58497
205696_s_at	GFRA1	0.570572
201450_s_at	TIA1	0.575978
204497_at	ADCY9	0.580254
204354_at	POT1	0.589513
205304_s_at	KCNJ8	0.564805
207886_s_at	CALCR	0.534445
212344_at	SULF1	0.570041
213712_at	ELOVL2	0.594235
202421_at	IGSF3	0.579528
201291_s_at	TOP2A	0.552372
210793_s_at	NUP98	0.547257
202948_at	IL1R1	0.581989
219932_at	SLC27A6	0.588708
203125_x_at	SLC11A2	0.57354
214221_at	ALMS1	0.579429
204822_at	TTK	0.601753
201132_at	HNRPH2	0.603278
217908_s_at	IQWD1	0.571525
212977_at	CMKOR1	0.572491
222192_s_at	FLJ21820	0.599659
204054_at	PTEN	0.571658
204045_at	TCEAL1	0.594925
221016_s_at	TCF7L1	0.566697
221874_at	KIAA1324	0.607668
207231_at	DZIP3	0.523808
216504_s_at	SLC39A8	0.610075
221590_s_at	ALDH6A1	0.57154
206993_at	ATP5S	0.606083
206530_at	RAB30	0.566735
204432_at	SOX12	0.571175
204739_at	CENPC1	0.547637
207012_at	MMP16	0.563213
219869_s_at	SLC39A8	0.609361
211919_s_at	CXCR4	0.491899
207165_at	HMMR	0.586152
218692_at	FLJ20366	0.58819
203638_s_at	FGFR2	0.61178
215071_s_at	HIST1H2AC	0.579464
204813_at	MAPK10	0.590363
215785_s_at	CYFIP2	0.626032
204635_at	RPS6KA5	0.581925
218559_s_at	MAFB	0.589979
207046_at	HIST2H4	0.517039
207358_x_at	MACF1	0.610315
220295_x_at	DEPDC1	0.579418
50376_at	ZNF444	0.627516
220987_s_at	C11orf17 /// NUAK2	0.582608
207559_s_at	ZNF261	0.578444
221478_at	BNIP3L	0.549599
221042_s_at	CLMN	0.586746
212593_s_at	PDCD4	0.610544
209023_s_at	STAG2	0.603184
209824_s_at	ARNTL	0.563854
213718_at	RBM4	0.596817
204444_at	KIF11	0.605626
219518_s_at	ELL3	0.595178
213234_at	KIAA1467	0.57954
218289_s_at	UBE1DC1	0.604977
219493_at	SHCBP1	0.613971
210407_at	PPM1A	0.544908
219372_at	CDV1	0.551133
220192_x_at	SPDEF	0.628046
214542_x_at	HIST1H2AI	0.620533
204318_s_at	GTSE1	0.561218
212023_s_at	MKI67	0.563772
209267_s_at	SLC39A8	0.627333
215535_s_at	AGPAT1	0.586413
204385_at	KYNU	0.636993
203145_at	SPAG5	0.613225
212336_at	EPB41L1	0.607194
219860_at	LY6G5C	0.588708
205631_at	KIAA0586	0.555837
203476_at	TPBG	0.601755
214858_at	GPC1	0.58218
211090_s_at	PRPF4B	0.630225
211110_s_at	AR	0.605584
219487_at	FLJ23560	0.610762
204226_at	STAU2	0.587982
205226_at	PDGFRL	0.621616
204531_s_at	BRCA1	0.555717
213245_at	ADCY1	0.571859
204900_x_at	SAP30	0.577222
219033_at	PARP8	0.632635
203685_at	BCL2	0.561308
212899_at	CDC2L6	0.583025
209574_s_at	C18orf1	0.579445
205206_at	KAL1	0.543392
212728_at	DLG3	0.544588
211711_s_at	PTEN	0.612003
212797_at	SORT1	0.62894
212354_at	SULF1	0.559731
214169_at	UNC84A	0.620985
216035_x_at	TCF7L2	0.636813
204817_at	ESPL1	0.570372
211760_s_at	VAMP4	0.4971
202769_at	CCNG2	0.604412
205222_at	EHHADH	0.523701
204365_s_at	C2orf23	0.635535
218491_s_at	THY28	0.595447
208927_at	SPOP	0.636975
213016_at	BBX	0.559988
205316_at	SLC15A2	0.625628
201565_s_at	ID2	0.631488
209618_at	CTNND2	0.602019
203278_s_at	PHF21A	0.596014
221207_s_at	NBEA	0.599528
222309_at	C6orf62	0.570773
218694_at	ARMCX1	0.622913
201669_s_at	MARCKS	0.604846
215596_s_at	ZNF294	0.617177
208368_s_at	BRCA2	0.621621
202761_s_at	SYNE2	0.567705
218532_s_at	FLJ20152	0.633723
57588_at	SLC24A3	0.598714
214082_at	CA5B	0.639034
212151_at	PBX1	0.632179
209642_at	BUB1	0.627649
214519_s_at	RLN2	0.613682
55872_at	GM632	0.619106
212569_at	SMCHD1	0.623906
208691_at	TFRC	0.625953
213441_x_at	SPDEF	0.636416
205051_s_at	KIT	0.626043
212692_s_at	LRBA	0.60716
214109_at	LRBA	0.638848
207029_at	KITLG	0.593621
217644_s_at	SOS2	0.592014
202379_s_at	NKTR	0.623846
209289_at	NFIB	0.648028
213664_at	SLC1A1	0.570197
214633_at	SOX3	0.633702
210581_x_at	ZNF278	0.611565
218309_at	CAMK2N1	0.635541
205369_x_at	DBT	0.595461
205882_x_at	ADD3	0.638307
218487_at	ALAD	0.597334
207332_s_at	TFRC	0.629689
209119_x_at	NR2F2	0.636219
222209_s_at	FLJ22104	0.625244
204146_at	RAD51AP1	0.630312
212099_at	RHOB	0.652022
213051_at	ZC3HAV1	0.637213
201448_at	TIA1	0.646279
201663_s_at	SMC4L1	0.651922
208859_s_at	ATRX	0.644466
201960_s_at	MYCBP2	0.629133
221196_x_at	CXorf53	0.615431
210132_at	EFNA3	0.627499
209817_at	PPP3CB	0.640699
217735_s_at	EIF2AK1	0.61468
211987_at	TOP2B	0.65601
221258_s_at	KIF18A	0.635838
204165_at	WASF1	0.628229
206137_at	RIMS2	0.600107
201545_s_at	PABPN1	0.645766
209025_s_at	SYNCRIP	0.659637
213225_at	PPM1B	0.584107
212746_s_at	KIAA0470	0.644153
205739_x_at	ZNF588	0.58505
218649_x_at	SDCCAG1	0.636685
213036_x_at	ATP2A3	0.600467
214496_x_at	MYST4	0.623562
201752_s_at	ADD3	0.663317
211235_s_at	ESR1	0.593745
218683_at	PTBP2	0.61418
213918_s_at	NIPBL	0.653318
202770_s_at	CCNG2	0.614164
201034_at	ADD3	0.646085
210829_s_at	SSBP2	0.631474
202909_at	EPM2AIP1	0.654493
203245_s_at	FLJ35348	0.665634
204315_s_at	GTSE1	0.61803
203874_s_at	SMARCA1	0.602243
208056_s_at	CBFA2T3	0.647062
218570_at	KBTBD4	0.643956
219636_s_at	ARMC9	0.661752
202728_s_at	LTBP1	0.657764
212205_at	H2AFV	0.659843
219451_at	MSRB2	0.616358
203953_s_at	CLDN3	0.664029
203132_at	RB1	0.652071
219637_at	ARMC9	0.648878
36612_at	KIAA0280	0.65568
204137_at	TM7SF1	0.661081
214472_at	HIST1H3D	0.606671
212594_at	PDCD4	0.564464
222317_at	PDE3B	0.619854
209112_at	CDKN1B	0.649471
208861_s_at	ATRX	0.661596
219767_s_at	CRYZL1	0.605256
213761_at	MDM1	0.62812
220265_at	GPR107	0.594091
206565_x_at	SMA3	0.5752
209102_s_at	HBP1	0.664494
203137_at	WTAP	0.661998
219209_at	IFIH1	0.639751
209442_x_at	ANK3	0.659187
203276_at	LMNB1	0.640753
207705_s_at	KIAA0980	0.618402
209891_at	SPBC25	0.648893
220029_at	ELOVL2	0.637706
214889_at	DKFZP564J102	0.650876
202814_s_at	HEXIM1	0.620049
209702_at	FTO	0.654557
205022_s_at	CHES1	0.637909
203408_s_at	SATB1	0.621741
219583_s_at	SPATA7	0.612009
212092_at	PEG10	0.651389
214890_s_at	DKFZP564J102	0.663867
205841_at	JAK2	0.656593
209172_s_at	CENPF	0.626875
213839_at	KIAA0500	0.617697
209006_s_at	C1orf63	0.602901
61732_r_at	CCDC2	0.627538
207887_s_at	CALCR	0.655366
218569_s_at	KBTBD4	0.646146
219990_at	E2F8	0.616958
205167_s_at	CDC25C	0.657403
202023_at	EFNA1	0.652674
208860_s_at	ATRX	0.665322
212543_at	AIM1	0.658726
212798_s_at	ANKMY2	0.609666
208763_s_at	TSC22D3	0.658381
214874_at	PKP4	0.651977
213526_s_at	PSENEN /// F25965	0.65734
203787_at	SSBP2	0.654883
218736_s_at	PALMD	0.659803
204353_s_at	POT1	0.639793
216228_s_at	WDHD1	0.631774
212830_at	EGFL5	0.644933
215629_s_at	DLEU2 /// BCMSUNL	0.640442
202516_s_at	DLG1	0.643117
210040_at	SLC12A5	0.640777
211792_s_at	CDKN2C	0.650554
218820_at	C14orf132	0.6519
207522_s_at	ATP2A3	0.622084
201056_at	GOLGB1	0.664051
221553_at	DKFZp564K142	0.661975
220123_at	SLC35F5	0.581476
212560_at	C11orf32	0.655782
220735_s_at	SENP7	0.648122
202973_x_at	FAM13A1	0.592321
204728_s_at	WDHD1	0.634875
201449_at	TIA1	0.589202
209709_s_at	HMMR	0.638058
214101_s_at	NPEPPS	0.585744
212095_s_at	MTUS1	0.654865
201969_at	NASP	0.664509
219562_at	RAB26	0.639724
219017_at	ETNK1	0.649587
203494_s_at	PIG8	0.647313
202960_s_at	MUT	0.65455
202122_s_at	M6PRBP1	0.651503
206594_at	PASK	0.65487
203062_s_at	MDC1	0.662167
204859_s_at	APAF1	0.646986
208591_s_at	PDE3B	0.666166
214022_s_at	IFITM1	0.641288
204217_s_at	RTN2	0.649249
212021_s_at	MKI67	0.660953
207130_at	PRKCBP1	0.615852
218166_s_at	HBXAP	0.653708
205083_at	AOX1	0.659715
203656_at	KIAA0274	0.649628
207950_s_at	ANK3	0.651793
217538_at	RUTBC1	0.602279
205705_at	ANKRD26	0.650087
218668_s_at	RAP2C	0.652871
219294_at	C6orf139	0.65315
221908_at	FLJ14627	0.639673
208228_s_at	FGFR2	0.613473
214481_at	HIST1H2AM	0.656729
211071_s_at	MLLT11	0.656799
206205_at	MPHOSPH9	0.643205
205613_at	SYT17	0.662616
221139_s_at	CSAD	0.622534
221104_s_at	NIPSNAP3B	0.610242
211874_s_at	MYST4	0.638571
206385_s_at	ANK3	0.651383
220195_at	MBD5	0.63269
203765_at	GCA	0.660244
211484_s_at	DSCAM	0.60944
213325_at	PVRL3	0.631023
211917_s_at	PRLR	0.650851
202163_s_at	CNOT8	0.663133
205235_s_at	MPHOSPH1	0.654019
202704_at	TOB1	0.66102
204120_s_at	ADK	0.665837
212450_at	KIAA0256	0.591492
212001_at	SFRS14	0.603613
219389_at	SUSD4	0.661025
219795_at	SLC6A14	0.616618
202662_s_at	ITPR2	0.661804
212135_s_at	ATP2B4	0.661137
212915_at	PDZRN3	0.656544
215054_at	EPOR	0.657316
203431_s_at	RICS	0.661179
218031_s_at	CHES1	0.663271
214850_at	LOC153561	0.640038
213275_x_at	CTSB	0.665492
210361_s_at	ELF2	0.657446
211621_at	AR	0.649138
201384_s_at	NBR1	0.655285
214616_at	HIST1H3E	0.644798
216260_at	DICER1	0.61746
205471_s_at	DACH1	0.632811
201510_at	ELF3	0.660057
206631_at	PTGER2	0.642507
206346_at	PRLR	0.645234
215997_s_at	CUL4B	0.653634
200685_at	SFRS11	0.657318
210964_s_at	GYG2	0.664523
203215_s_at	MYO6	0.657617
203050_at	TP53BP1	0.643057
209997_x_at	PCM1	0.658757
221561_at	SOAT1	0.654888
210971_s_at	ARNTL	0.66485
203801_at	MRPS14	0.654395
221564_at	HRMT1L1	0.64788
217144_at	UBB	0.647092
49452_at	ACACB	0.644179
205062_x_at	ARID4A	0.659103
209195_s_at	ADCY6	0.655646
220979_s_at	ST6GALNAC5	0.660423
208116_s_at	MAN1A1	0.658635
219351_at	TRAPPC2	0.652617
213605_s_at	C6orf216	0.603356
205110_s_at	FGF13	0.651579
203895_at	PLCB4	0.640637
205111_s_at	PLCE1	0.642029
207302_at	SGCG	0.641043
204967_at	APXL	0.661528
213931_at	ID2 /// ID2B	0.649297
212917_x_at	RECQL	0.633391

## Sheet: ER siRNA+Diamide
Gene ID	Gene Name	Fold Change
205749_at	CYP1A1	22.4218
206561_s_at	AKR1B10	4.0345
203665_at	HMOX1	4.09285
202434_s_at	CYP1B1	3.54975
209921_at	SLC7A11	3.63075
202437_s_at	CYP1B1	2.72663
202435_s_at	CYP1B1	2.7338
202436_s_at	CYP1B1	2.82052
217678_at	SLC7A11	3.60462
205239_at	AREG	2.69284
203180_at	ALDH1A3	2.31004
215629_s_at	DLEU2 /// BCMSUNL	2.58768
216870_x_at	DLEU2 /// BCMSUNL	2.54578
214240_at	GAL	2.21034
207528_s_at	SLC7A11	2.26452
209373_at	MALL	2.23114
207126_x_at	UGT1A10 /// UGT1A8 /// UGT1A7 /// UGT1A6 /// UGT1A5 /// UGT1A9 /// UGT1A4 /// UGT1A1 /// UGT1A3	1.86854
201195_s_at	SLC7A5	1.94589
201012_at	ANXA1	2.57417
208596_s_at	UGT1A10 /// UGT1A8 /// UGT1A7 /// UGT1A6 /// UGT1A5 /// UGT1A9 /// UGT1A4 /// UGT1A1 /// UGT1A3	1.80859
218729_at	LXN	1.7795
210056_at	RND1	1.81406
210896_s_at	ASPH	1.80871
202236_s_at	SLC16A1	1.83783
212223_at	IDS	1.809
215125_s_at	UGT1A10 /// UGT1A8 /// UGT1A7 /// UGT1A6 /// UGT1A5 /// UGT1A9 /// UGT1A4 /// UGT1A1 /// UGT1A3	1.86549
206115_at	EGR3	1.86813
205623_at	ALDH3A1	2.07944
217996_at	PHLDA1	1.73741
204151_x_at	AKR1C1	1.70273
212314_at	KIAA0746	1.75005
218856_at	TNFRSF21	1.87912
203231_s_at	ATXN1	1.88472
201110_s_at	THBS1	1.69666
203343_at	UGDH	1.73752
200924_s_at	SLC3A2	1.66647
204532_x_at	UGT1A10 /// UGT1A8 /// UGT1A7 /// UGT1A6 /// UGT1A5 /// UGT1A9 /// UGT1A4 /// UGT1A1 /// UGT1A3	1.77353
204341_at	TRIM16 /// LOC147166	1.74185
219295_s_at	PCOLCE2	1.93037
203925_at	GCLM	1.72255
202949_s_at	FHL2	1.83674
210463_x_at	TRMT1	1.7231
219257_s_at	SPHK1	1.67867
213427_at	RPP40	1.64493
204058_at	ME1	1.76034
214581_x_at	TNFRSF21	1.8245
206153_at	CYP4F11	1.66961
205157_s_at	KRT17	1.94125
205019_s_at	VIPR1	1.72344
209135_at	ASPH	1.68793
204141_at	TUBB2	1.7744
214211_at	FTH1	1.632
204027_s_at	METTL1	1.64836
205264_at	CD3EAP	1.62572
39248_at	AQP3	1.7373
203116_s_at	FECH	1.65157
214079_at	DHRS2	1.68805
209699_x_at	AKR1C2	1.58634
219737_s_at	PCDH9	1.64659
216594_x_at	AKR1C1	1.62765
218199_s_at	NOL6	1.6955
203119_at	MGC2574	1.55163
205769_at	SLC27A2	1.66169
201694_s_at	EGR1	1.62851
204783_at	MLF1	1.65439
217997_at	PHLDA1	1.63813
218653_at	SLC25A15	1.58113
203232_s_at	ATXN1	1.74166
221648_s_at	C1orf121	1.63958
201266_at	TXNRD1	1.61771
211026_s_at	MGLL	1.65922
201479_at	DKC1	1.55535
221571_at	TRAF3	1.57059
218944_at	PYCRL	1.62742
201873_s_at	ABCE1	1.58803
214011_s_at	HSPC111	1.5572
218882_s_at	WDR3	1.59997
217432_s_at	IDS	1.57816
200899_s_at	MGEA5	1.58438
204521_at	HSU79274	1.54202
218984_at	FLJ20485	1.54266
201478_s_at	DKC1	1.56106
216913_s_at	KIAA0690	1.57705
212063_at	CD44	1.51114
48106_at	FLJ20489	1.50411
216080_s_at	FADS3	1.57654
218182_s_at	CLDN1	1.6014
203701_s_at	TRMT1	1.64168
218796_at	C20orf42	1.56542
218605_at	TFB2M	1.5447
202234_s_at	SLC16A1	1.50914
205768_s_at	SLC27A2	1.55365
219959_at	MOCOS	1.532
203887_s_at	THBD	1.67109
218847_at	IMP-2	1.66982
208433_s_at	LRP8	1.59046
222040_at	HNRPA1	1.58278
212221_x_at	IDS	1.51362
201490_s_at	PPIF	1.54002
203060_s_at	PAPSS2	1.52125
206094_x_at	UGT1A6	1.56101
221556_at	CDC14B	1.55763
204133_at	RNU3IP2	1.52121
209336_at	PWP2H	1.50595
209567_at	RRS1	1.54465
209527_at	EXOSC2	1.54592
200898_s_at	MGEA5	1.53986
219522_at	FJX1	1.51069
65585_at	FAM86B1	1.50047
218826_at	SLC35F2	1.56298
218850_s_at	LIMD1	1.5322
205266_at	LIF	1.55807
209735_at	ABCG2	1.55093
213119_at	SLC36A1	1.53844
201489_at	PPIF	1.54787
209900_s_at	SLC16A1	1.52717
212311_at	KIAA0746	1.52196
213506_at	F2RL1	1.54264
214696_at	MGC14376	1.52822
213320_at	HRMT1L3	1.50693
213338_at	RIS1	1.53009
219207_at	FLJ21128	1.50725
215005_at	EFCBP2	1.50387
203747_at	AQP3	1.50981
205284_at	KIAA0133	1.50045
202438_x_at	IDS	1.51763
213260_at	FOXC1	1.55251
222309_at	C6orf62	1.50967
217763_s_at	RAB31	1.5167
203946_s_at	ARG2	2.21073
208022_s_at	CDC14B	1.52104
213413_at	SBLF	0.354708
204567_s_at	ABCG1	0.34147
207761_s_at	DKFZP586A0522	0.39756
201278_at	DAB2	0.377186
219850_s_at	EHF	0.366808
204284_at	PPP1R3C	0.369015
219562_at	RAB26	0.368955
221698_s_at	CLEC7A	0.372591
208763_s_at	TSC22D3	0.408998
201280_s_at	DAB2	0.337598
210387_at	HIST1H2BG	0.386908
211113_s_at	ABCG1	0.430079
206457_s_at	DIO1	0.444711
218627_at	FLJ11259	0.449315
209782_s_at	DBP	0.415678
201279_s_at	DAB2	0.463983
210640_s_at	GPR30	0.446136
218700_s_at	RAB7L1	0.44018
215321_at	RPIB9	0.467988
218692_at	FLJ20366	0.470482
213397_x_at	RNASE4	0.477588
50965_at	RAB26	0.436225
220624_s_at	ELF5	0.466052
218931_at	RAB17	0.473608
221003_s_at	CAB39L	0.511314
205304_s_at	KCNJ8	0.499114
221884_at	EVI1	0.503544
205669_at	NCAM2	0.498481
213601_at	SLIT1	0.5121
203409_at	DDB2 /// LHX3	0.504755
218699_at	RAB7L1	0.48238
215342_s_at	RABGAP1L	0.42071
202083_s_at	SEC14L1	0.501293
214746_s_at	ZNF467	0.508918
203637_s_at	MID1	0.496529
216920_s_at	TRGC2 /// TRGV9 /// LOC442532 /// LOC442670 /// TARP	0.532129
212594_at	PDCD4	0.549806
204646_at	DPYD	0.545977
203636_at	MID1	0.535004
202731_at	PDCD4	0.537427
203491_s_at	PIG8	0.535494
203424_s_at	IGFBP5	0.433865
202730_s_at	PDCD4	0.554496
201310_s_at	C5orf13	0.549229
205319_at	PSCA	0.461338
219682_s_at	TBX3	0.553748
212332_at	RBL2	0.540043
213106_at	ATP8A1	0.557606
211958_at	IGFBP5	0.504497
209618_at	CTNND2	0.522485
209813_x_at	TRGC2 /// TRGV9 /// LOC442532 /// LOC442670 /// TARP	0.567002
220625_s_at	ELF5	0.528914
35148_at	TJP3	0.577545
215806_x_at	TRGC2 /// TRGV9 /// LOC442532 /// LOC442670 /// TARP	0.56065
210757_x_at	DAB2	0.571632
203438_at	STC2	0.574094
202973_x_at	FAM13A1	0.511933
217047_s_at	FAM13A1	0.53479
211144_x_at	TRGC2	0.565728
211959_at	IGFBP5	0.572798
217989_at	DHRS8	0.574479
204424_s_at	LMO3	0.570813
210552_s_at	RALGPS1	0.581459
209703_x_at	DKFZP586A0522	0.571877
214858_at	GPC1	0.550266
213693_s_at	MUC1	0.590387
207001_x_at	TSC22D3	0.508739
207800_at	AKAP5	0.501349
204607_at	HMGCS2	0.515152
212798_s_at	ANKMY2	0.613023
218031_s_at	CHES1	0.592462
220979_s_at	ST6GALNAC5	0.524932
221016_s_at	TCF7L1	0.574843
201309_x_at	C5orf13	0.547314
204135_at	DOC1	0.555843
207847_s_at	MUC1	0.595795
218694_at	ARMCX1	0.59679
201843_s_at	EFEMP1	0.590193
215324_at	SEMA3D	0.63227
209617_s_at	CTNND2	0.610525
203767_s_at	STS	0.611657
202162_s_at	CNOT8	0.601699
211778_s_at	OVOL2	0.562412
201236_s_at	BTG2	0.591932
205306_x_at	KMO	0.60126
202935_s_at	SOX9	0.594496
207655_s_at	BLNK	0.542618
202887_s_at	DDIT4	0.600075
205405_at	SEMA5A	0.495113
215779_s_at	HIST1H2BG	0.594457
207275_s_at	ACSL1	0.614805
219033_at	PARP8	0.586283
206665_s_at	BCL2L1	0.634473
202936_s_at	SOX9	0.599261
204388_s_at	MAOA	0.587593
203408_s_at	SATB1	0.583341
202688_at	TNFSF10	0.58651
209442_x_at	ANK3	0.628072
203655_at	XRCC1	0.632459
218922_s_at	LASS4	0.528092
205413_at	MPPED2	0.639803
213555_at	RWDD2	0.604102
221788_at	PGM3	0.622299
212262_at	QKI	0.618104
203140_at	BCL6	0.617757
212143_s_at	IGFBP3	0.61761
212593_s_at	PDCD4	0.611315
212741_at	MAOA	0.618101
205726_at	DIAPH2	0.647248
215990_s_at	BCL6	0.614536
221985_at	KLHL24	0.587829
210754_s_at	LYN	0.630281
210085_s_at	ANXA9	0.641763
202963_at	RFX5	0.618323
202308_at	SREBF1	0.630337
210139_s_at	PMP22	0.636387
205022_s_at	CHES1	0.614111
201008_s_at	TXNIP	0.617737
221218_s_at	TPK1	0.62714
218806_s_at	VAV3	0.613509
48825_at	ING4	0.65058
213849_s_at	PPP2R2B	0.626318
210021_s_at	UNG2	0.625074
206044_s_at	BRAF	0.656076
216071_x_at	MED12	0.653681
206204_at	GRB14	0.652951
203787_at	SSBP2	0.646594
200747_s_at	NUMA1	0.621477
205776_at	FMO5	0.613001
207586_at	SHH	0.636897
204731_at	TGFBR3	0.654571
213243_at	VPS13B	0.651958
217908_s_at	IQWD1	0.644883
218537_at	HCFC1R1	0.623937
215785_s_at	CYFIP2	0.621675
206385_s_at	ANK3	0.648308
210223_s_at	MR1	0.65554
214279_s_at	NDRG2	0.63085
209102_s_at	HBP1	0.642435
205220_at	GPR109B	0.66337
218396_at	VPS13C	0.612127
205219_s_at	GALK2	0.630502
213419_at	APBB2	0.656814
210257_x_at	CUL4B	0.626853
221042_s_at	CLMN	0.658706
220815_at	CTNNA3	0.653476
209240_at	OGT	0.650491
209034_at	PNRC1	0.641554
204908_s_at	BCL3	0.604979
209750_at	NR1D2	0.633708
212240_s_at	PIK3R1	0.656171
209201_x_at	CXCR4	0.661978
214053_at	ERBB4	0.652939
209822_s_at	VLDLR	0.626707
221897_at	TRIM52	0.661141
210096_at	CYP4B1	0.584002
214720_x_at	39335	0.657466
202084_s_at	SEC14L1	0.666536
220183_s_at	NUDT6	0.628576
206492_at	FHIT	0.650608
218162_at	OLFML3	0.610721
207950_s_at	ANK3	0.647996
214544_s_at	SNAP23	0.626277
217892_s_at	EPLIN	0.655874
202082_s_at	SEC14L1	0.660711
214136_at	NUDT13	0.636391
203372_s_at	SOCS2	0.651664
212148_at	PBX1	0.63412
212463_at	CD59	0.66493
207046_at	HIST2H4	0.660054
217838_s_at	EVL	0.664724
215997_s_at	CUL4B	0.640738
211559_s_at	CCNG2	0.655727
204044_at	QPRT	0.657465
202793_at	C3F	0.662028
204067_at	SUOX	0.647004
205486_at	TESK2	0.613924
203860_at	PCCA	0.651775
221856_s_at	FAM63A	0.645061
221986_s_at	KLHL24	0.602425
218832_x_at	ARRB1	0.656917
206544_x_at	SMARCA2	0.659744
215043_s_at	SMA3 /// SMA5	0.649493
213839_at	KIAA0500	0.644004
207330_at	PZP	0.640457
213375_s_at	CG018	0.630001
210829_s_at	SSBP2	0.659987
220414_at	CALML5	0.63204
205673_s_at	ASB9	0.648635
218848_at	WDR58	0.662298
205698_s_at	MAP2K6	0.649503
215501_s_at	DUSP10	0.649659
203492_x_at	PIG8	0.657281
210255_at	RAD51L1	0.630969
213228_at	PDE8B	0.616699
212746_s_at	KIAA0470	0.656431
217889_s_at	CYBRD1	0.642489
204813_at	MAPK10	0.657101
212984_at	ATF2	0.659256
209348_s_at	MAF	0.646056
203493_s_at	PIG8	0.665309
221261_x_at	MAGED4	0.64678

## Sheet: ER siRNA+H2O2
Gene ID	Gene Name	Fold Change
205749_at	CYP1A1	26.2088
209921_at	SLC7A11	18.9813
217678_at	SLC7A11	16.8642
221577_x_at	GDF15	7.7134
203665_at	HMOX1	10.5558
219475_at	OKL38	6.48143
203725_at	GADD45A	5.49258
215719_x_at	FAS	6.13716
216252_x_at	FAS	6.1857
202672_s_at	ATF3	4.53463
206561_s_at	AKR1B10	4.45433
202434_s_at	CYP1B1	4.3314
203925_at	GCLM	3.64796
207528_s_at	SLC7A11	6.06437
204780_s_at	FAS	5.23701
202437_s_at	CYP1B1	3.336
219936_s_at	GPR87	3.35151
204781_s_at	FAS	3.45422
202435_s_at	CYP1B1	3.21672
205623_at	ALDH3A1	4.39774
203180_at	ALDH1A3	3.06149
202436_s_at	CYP1B1	3.26525
205239_at	AREG	2.92684
201266_at	TXNRD1	2.734
217373_x_at	MDM2	2.63648
210138_at	RGS20	3.80271
39248_at	AQP3	2.72711
204341_at	TRIM16 /// LOC147166	2.81089
207813_s_at	FDXR	2.42049
202923_s_at	GCLC	2.54458
214581_x_at	TNFRSF21	2.66157
218856_at	TNFRSF21	2.42311
203810_at	DNAJB4	2.31311
204058_at	ME1	2.49256
202284_s_at	CDKN1A	2.91385
203116_s_at	FECH	2.49563
205266_at	LIF	2.93297
203811_s_at	DNAJB4	2.56875
219737_s_at	PCDH9	2.53242
202922_at	GCLC	2.36482
214240_at	GAL	2.28161
200924_s_at	SLC3A2	2.19551
217996_at	PHLDA1	2.36792
218581_at	ABHD4	2.45791
212314_at	KIAA0746	2.15594
210896_s_at	ASPH	2.24888
221064_s_at	C16orf28	2.20459
205531_s_at	GLS2	2.24025
201195_s_at	SLC7A5	2.23175
214696_at	MGC14376	2.10655
210056_at	RND1	2.34545
203911_at	RAP1GA1	2.12812
204326_x_at	MT1X	2.14689
203887_s_at	THBD	2.22638
203409_at	DDB2 /// LHX3	2.06581
202949_s_at	FHL2	2.04818
203343_at	UGDH	2.16501
208596_s_at	UGT1A10 /// UGT1A8 /// UGT1A7 /// UGT1A6 /// UGT1A5 /// UGT1A9 /// UGT1A4 /// UGT1A1 /// UGT1A3	2.06724
205990_s_at	WNT5A	2.75946
39249_at	AQP3	2.00914
209135_at	ASPH	1.98156
207126_x_at	UGT1A10 /// UGT1A8 /// UGT1A7 /// UGT1A6 /// UGT1A5 /// UGT1A9 /// UGT1A4 /// UGT1A1 /// UGT1A3	2.07142
209373_at	MALL	2.05511
214211_at	FTH1	2.00067
215125_s_at	UGT1A10 /// UGT1A8 /// UGT1A7 /// UGT1A6 /// UGT1A5 /// UGT1A9 /// UGT1A4 /// UGT1A1 /// UGT1A3	2.2677
200974_at	ACTA2	2.08039
219257_s_at	SPHK1	2.0285
208433_s_at	LRP8	2.01975
204151_x_at	AKR1C1	1.95118
205282_at	LRP8	1.93226
205386_s_at	MDM2	1.90397
218647_s_at	YRDC	1.93812
207147_at	DLX2	2.10998
217997_at	PHLDA1	2.07365
209803_s_at	PHLDA2	1.8877
204532_x_at	UGT1A10 /// UGT1A8 /// UGT1A7 /// UGT1A6 /// UGT1A5 /// UGT1A9 /// UGT1A4 /// UGT1A1 /// UGT1A3	1.9874
65585_at	FAM86B1	1.84973
213506_at	F2RL1	1.82068
213618_at	CENTD1	1.8502
36711_at	MAFF	1.93686
206153_at	CYP4F11	2.54042
218611_at	IER5	1.81792
221841_s_at	KLF4	1.95649
209699_x_at	AKR1C2	1.78117
213119_at	SLC36A1	2.01777
203192_at	ABCB6	1.93316
204059_s_at	ME1	1.8493
200898_s_at	MGEA5	1.92817
208322_s_at	ST3GAL1	2.01586
217165_x_at	MT1F	1.91689
202307_s_at	TAP1	1.87254
201471_s_at	SQSTM1	1.80721
209567_at	RRS1	1.78231
212223_at	IDS	1.92375
218634_at	PHLDA3	1.79872
206094_x_at	UGT1A6	1.88356
208581_x_at	MT1X	1.88372
205379_at	CBR3	1.90105
210463_x_at	TRMT1	1.89047
216913_s_at	KIAA0690	1.8751
219522_at	FJX1	1.84392
209882_at	RIT1	1.8442
222309_at	C6orf62	2.09664
218182_s_at	CLDN1	1.83383
202054_s_at	ALDH3A2	1.77688
221214_s_at	NELF	1.68493
216594_x_at	AKR1C1	1.78943
220266_s_at	KLF4	1.71007
218417_s_at	FLJ20489	1.76088
214011_s_at	HSPC111	1.72166
202794_at	INPP1	1.84206
209735_at	ABCG2	1.79304
218543_s_at	PARP12	1.7391
221840_at	PTPRE	1.74846
210544_s_at	ALDH3A2	1.77608
203888_at	THBD	1.81129
203231_s_at	ATXN1	1.89465
218670_at	PUS1	1.79377
213112_s_at	SQSTM1	1.94518
218605_at	TFB2M	1.86937
212311_at	KIAA0746	1.69878
205264_at	CD3EAP	1.81518
201489_at	PPIF	1.77724
203612_at	BYSL	1.7068
204015_s_at	DUSP4	1.71779
48106_at	FLJ20489	1.66777
207375_s_at	IL15RA	1.7594
201236_s_at	BTG2	1.76338
218238_at	GTPBP4	1.65917
218729_at	LXN	1.64274
218826_at	SLC35F2	1.75927
211197_s_at	ICOSLG	1.68458
201110_s_at	THBS1	1.73453
219959_at	MOCOS	1.70805
203232_s_at	ATXN1	1.72162
206173_x_at	GABPB2	1.71424
209295_at	TNFRSF10B	1.86317
221510_s_at	GLS	1.7239
221826_at	ANGEL2	1.67492
219099_at	C12orf5	1.66009
204285_s_at	PMAIP1	1.8491
200730_s_at	PTP4A1	1.69374
205996_s_at	AK2	1.65222
212295_s_at	SLC7A1	1.65428
212185_x_at	MT2A	1.63821
218066_at	SLC12A7	1.70123
214583_at	RSC1A1	1.83092
200899_s_at	MGEA5	1.70517
219006_at	C6orf66	1.64575
211653_x_at	AKR1C2	1.62716
209578_s_at	POFUT2	1.67948
216080_s_at	FADS3	1.61796
208152_s_at	DDX21	1.72684
218331_s_at	C10orf18	1.6767
209294_x_at	TNFRSF10B	1.75181
214662_at	WDR43	1.72998
202438_x_at	IDS	1.67706
206461_x_at	MT1H	1.73417
202720_at	TES	1.66327
218192_at	IHPK2	1.60895
203747_at	AQP3	1.79533
202053_s_at	ALDH3A2	1.60438
219928_s_at	CABYR	1.7156
218972_at	TTC17	1.6917
221648_s_at	C1orf121	1.63039
202776_at	ERBP	1.74477
203119_at	MGC2574	1.58267
210405_x_at	TNFRSF10B	1.70047
218292_s_at	PRKAG2	1.72584
204286_s_at	PMAIP1	1.73062
219503_s_at	TMEM40	1.97493
213704_at	RABGGTB	1.79493
205932_s_at	MSX1	1.657
201490_s_at	PPIF	1.665
205157_s_at	KRT17	1.8727
218995_s_at	EDN1	1.96386
204420_at	FOSL1	1.81959
204958_at	PLK3	1.70686
204807_at	TMEM5	1.72677
201694_s_at	EGR1	1.66334
209260_at	SFN	1.59621
211456_x_at	RPL35	1.73788
202551_s_at	CRIM1	1.70056
202149_at	NEDD9	1.59501
212168_at	RBM12	1.56667
222163_s_at	SPATA5L1	1.75975
204027_s_at	METTL1	1.62282
202756_s_at	GPC1	1.71125
218889_at	NOC3L	1.63162
214446_at	ELL2	1.63891
204700_x_at	C1orf107	1.59609
218882_s_at	WDR3	1.71606
218653_at	SLC25A15	1.62249
204618_s_at	GABPB2	1.69242
215127_s_at	RBMS1	1.65883
213427_at	RPP40	1.61993
212996_s_at	C21orf108	1.66942
201631_s_at	IER3	1.60718
211163_s_at	TNFRSF10C	1.54963
212221_x_at	IDS	1.5678
209345_s_at	PI4KII	1.63962
211686_s_at	RBM13	1.64707
204970_s_at	MAFG	1.66988
203701_s_at	TRMT1	1.71465
218953_s_at	MGC3265	1.54905
204060_s_at	PRKX /// PRKY	1.80868
219207_at	FLJ21128	1.71176
218984_at	FLJ20485	1.57637
204133_at	RNU3IP2	1.59053
202831_at	GPX2	1.80733
215498_s_at	MAP2K3	1.72182
201579_at	FAT	1.63885
202719_s_at	TES	1.53999
218712_at	C1orf109	1.61306
201329_s_at	ETS2	1.62912
212424_at	PDCD11	1.63865
209181_s_at	RABGGTB	1.56081
202241_at	TRIB1	1.58689
218446_s_at	FAM18B	1.6295
201467_s_at	NQO1	1.53619
221907_at	C14orf172	1.56923
203115_at	FECH	1.68558
219037_at	CGI-115	1.54776
220865_s_at	TPRT	1.62308
219500_at	CLCF1	1.73601
218769_s_at	ANKRA2	1.59406
214193_s_at	C1orf107	1.61046
204061_at	PRKX	1.63444
218000_s_at	PHLDA1	1.56962
204715_at	PANX1	1.52975
213373_s_at	CASP8	1.56986
203234_at	UPP1	1.59843
210797_s_at	OASL	1.59259
213310_at	EIF2C2	1.62004
209336_at	PWP2H	1.58381
217542_at	CPM	1.6394
212060_at	SR140	1.54629
201063_at	RCN1	1.53235
203068_at	KLHL21	1.6443
200995_at	IPO7	1.55918
217875_s_at	TMEPAI	1.53568
204014_at	DUSP4	1.65409
218346_s_at	SESN1	1.577
201468_s_at	NQO1	1.53505
205047_s_at	ASNS	1.5663
204141_at	TUBB2	1.57973
208478_s_at	BAX	1.62953
208078_s_at	SNF1LK	1.61053
205756_s_at	F8	1.55893
220113_x_at	POLR1B	1.50058
201873_s_at	ABCE1	1.60114
211833_s_at	BAX	1.68854
203622_s_at	LOC56902	1.50849
202552_s_at	CRIM1	1.63271
201537_s_at	DUSP3	1.59744
65588_at	LOC388796	1.54339
219506_at	C1orf54	1.82582
213810_s_at	C6orf166	1.71899
219270_at	MGC4504	1.59116
205135_s_at	NUFIP1	1.50251
204121_at	GADD45G	1.56448
203023_at	HSPC111	1.5284
208896_at	DDX18	1.53665
201834_at	PRKAB1	1.53597
202657_s_at	SERTAD2	1.53324
200054_at	ZNF259	1.57604
210367_s_at	PTGES	1.57044
218498_s_at	ERO1L	1.54264
201387_s_at	UCHL1	1.54173
204178_s_at	RBM14	1.53907
221556_at	CDC14B	1.52248
212882_at	KLHL18	1.51118
201531_at	ZFP36	1.52701
204291_at	ZNF518	1.54444
206875_s_at	SLK	1.60938
213501_at	ACOX1	1.53378
213260_at	FOXC1	1.71897
204589_at	NUAK1	1.55189
205192_at	MAP3K14	1.56829
218590_at	PEO1	1.57174
212290_at	SLC7A1	1.5116
203659_s_at	RFP2	1.57204
213923_at	RAP2B	1.51152
202804_at	ABCC1	1.5678
213358_at	KIAA0802	1.51932
212174_at	AK2	1.63294
33304_at	ISG20	1.52162
219995_s_at	FLJ13841	1.55831
201939_at	PLK2	1.5705
207686_s_at	CASP8	1.56398
205287_s_at	TFAP2C	1.55159
219491_at	LRFN4	1.51917
204855_at	SERPINB5	1.58714
219177_at	BXDC2	1.55369
219316_s_at	C14orf58	1.52266
210540_s_at	B4GALT4	1.52957
219631_at	LRP12	1.52667
200731_s_at	PTP4A1	1.54758
218239_s_at	GTPBP4	1.51418
219295_s_at	PCOLCE2	1.66644
218723_s_at	RGC32	1.72526
201693_s_at	EGR1	1.55974
212077_at	CALD1	1.61603
41512_at	BRAP	1.50778
203780_at	EVA1	1.53079
220172_at	FLJ13096	1.5847
210260_s_at	TNFAIP8	1.60276
218196_at	OSTM1	1.63373
219131_at	UBIAD1	1.5424
202146_at	IFRD1	1.52605
205019_s_at	VIPR1	1.5852
221277_s_at	PUS3	1.54488
202079_s_at	OIP106	1.5496
219049_at	ChGn	1.86534
218199_s_at	NOL6	1.55135
200733_s_at	PTP4A1	1.5382
204924_at	TLR2	1.60707
45653_at	KCTD13	1.58587
203211_s_at	MTMR2	1.50045
221516_s_at	FLJ20232	1.50268
213836_s_at	WIPI49	1.59968
213927_at	MAP3K9	1.54905
209193_at	PIM1	1.51225
203365_s_at	MMP15	1.64113
205162_at	ERCC8	1.51654
202969_at	DYRK2	1.56517
204745_x_at	MT1G	1.53893
209457_at	DUSP5	1.62881
205660_at	OASL	1.55198
211458_s_at	GABARAPL1 /// GABARAPL3	1.54286
219581_at	TSEN2	1.51419
206115_at	EGR3	1.53102
222013_x_at	APP	1.51411
218850_s_at	LIMD1	1.59128
202805_s_at	ABCC1	1.52797
219826_at	ZNF419	1.5852
214751_at	ZNF468	1.55738
213883_s_at	TM2D1	1.5132
205284_at	KIAA0133	1.53047
206907_at	TNFSF9	1.50364
219361_s_at	ISG20L1	1.56086
218801_at	UGCGL2	1.51233
202627_s_at	SERPINE1	1.65731
204613_at	PLCG2	1.50091
212666_at	SMURF1	1.61476
205583_s_at	CXorf45	1.50217
219256_s_at	SH3TC1	1.51285
211832_s_at	MDM2	1.57182
205881_at	ZNF74	1.56667
206855_s_at	HYAL2	1.51681
205100_at	GFPT2	1.54477
221489_s_at	SPRY4	1.54368
213338_at	RIS1	1.52182
220756_s_at	GPR172B	1.55765
212242_at	TUBA1	1.5075
218245_at	LRRC54	1.5019
201983_s_at	EGFR	1.50067
206429_at	F2RL1	1.51213
218894_s_at	FLJ10292	1.51021
219202_at	RHBDL6	1.51914
213413_at	SBLF	0.280752
201278_at	DAB2	0.331021
219850_s_at	EHF	0.335039
204284_at	PPP1R3C	0.28682
209782_s_at	DBP	0.302479
207761_s_at	DKFZP586A0522	0.348443
221698_s_at	CLEC7A	0.311859
201280_s_at	DAB2	0.302737
215321_at	RPIB9	0.335157
207828_s_at	CENPF	0.430889
210640_s_at	GPR30	0.420717
218755_at	KIF20A	0.43751
202973_x_at	FAM13A1	0.366968
203764_at	DLG7	0.382951
203637_s_at	MID1	0.41716
203636_at	MID1	0.434844
210387_at	HIST1H2BG	0.389145
216920_s_at	TRGC2 /// TRGV9 /// LOC442532 /// LOC442670 /// TARP	0.441876
204567_s_at	ABCG1	0.431107
205669_at	NCAM2	0.445833
205220_at	GPR109B	0.463806
201896_s_at	PSRC1	0.447477
205167_s_at	CDC25C	0.421431
219562_at	RAB26	0.381548
207800_at	AKAP5	0.333237
209813_x_at	TRGC2 /// TRGV9 /// LOC442532 /// LOC442670 /// TARP	0.4861
205486_at	TESK2	0.413939
215806_x_at	TRGC2 /// TRGV9 /// LOC442532 /// LOC442670 /// TARP	0.470166
220029_at	ELOVL2	0.467763
205319_at	PSCA	0.418191
219306_at	KIF15	0.49025
50965_at	RAB26	0.465297
208763_s_at	TSC22D3	0.479491
205046_at	CENPE	0.423777
217047_s_at	FAM13A1	0.453633
219768_at	VTCN1	0.493624
211959_at	IGFBP5	0.454941
221436_s_at	CDCA3	0.506702
209618_at	CTNND2	0.436489
218806_s_at	VAV3	0.442555
201310_s_at	C5orf13	0.451296
214746_s_at	ZNF467	0.492899
211778_s_at	OVOL2	0.400262
214053_at	ERBB4	0.459421
211144_x_at	TRGC2	0.504845
202240_at	PLK1	0.518719
35148_at	TJP3	0.527588
209642_at	BUB1	0.530644
219682_s_at	TBX3	0.490975
205306_x_at	KMO	0.48508
221003_s_at	CAB39L	0.468565
204159_at	CDKN2C	0.534799
212798_s_at	ANKMY2	0.529469
213397_x_at	RNASE4	0.508523
201292_at	TOP2A	0.51592
219090_at	SLC24A3	0.531084
203408_s_at	SATB1	0.541106
220624_s_at	ELF5	0.515939
215342_s_at	RABGAP1L	0.391673
221016_s_at	TCF7L1	0.510253
213555_at	RWDD2	0.467595
206204_at	GRB14	0.545425
211080_s_at	NEK2	0.514549
201279_s_at	DAB2	0.496344
204162_at	KNTC2	0.548303
209617_s_at	CTNND2	0.528048
219978_s_at	NUSAP1	0.537921
221884_at	EVI1	0.492465
220295_x_at	DEPDC1	0.518277
203424_s_at	IGFBP5	0.415608
215071_s_at	HIST1H2AC	0.537016
211113_s_at	ABCG1	0.438828
218700_s_at	RAB7L1	0.558016
215779_s_at	HIST1H2BG	0.538914
218627_at	FLJ11259	0.539791
217878_s_at	CDC27	0.568469
218807_at	VAV3	0.535112
213712_at	ELOVL2	0.494865
202870_s_at	CDC20	0.559082
221897_at	TRIM52	0.546183
210757_x_at	DAB2	0.514303
205726_at	DIAPH2	0.542957
217989_at	DHRS8	0.544443
201291_s_at	TOP2A	0.509724
206364_at	KIF14	0.557437
209442_x_at	ANK3	0.536323
209574_s_at	C18orf1	0.54956
204135_at	DOC1	0.482357
204424_s_at	LMO3	0.470281
201539_s_at	FHL1	0.581081
213243_at	VPS13B	0.571998
205698_s_at	MAP2K6	0.497365
209687_at	CXCL12	0.536615
207165_at	HMMR	0.574887
220625_s_at	ELF5	0.546709
219918_s_at	ASPM	0.526705
203625_x_at	SKP2	0.581153
208103_s_at	ANP32E	0.550262
215509_s_at	BUB1	0.466848
210567_s_at	SKP2	0.566833
210052_s_at	TPX2	0.574551
205603_s_at	DIAPH2	0.514547
221250_s_at	MXD3	0.505414
204364_s_at	C2orf23	0.564049
218162_at	OLFML3	0.499818
204641_at	NEK2	0.589667
218039_at	NUSAP1	0.568499
201309_x_at	C5orf13	0.494279
221788_at	PGM3	0.581861
206110_at	HIST1H3H	0.590456
210139_s_at	PMP22	0.578132
218692_at	FLJ20366	0.593617
221505_at	ANP32E	0.572056
204646_at	DPYD	0.574607
205380_at	PDZK1	0.510355
218396_at	VPS13C	0.580642
218931_at	RAB17	0.546827
221218_s_at	TPK1	0.563648
209265_s_at	METTL3	0.597852
204688_at	SGCE	0.600056
207330_at	PZP	0.559638
209464_at	AURKB	0.600457
209240_at	OGT	0.579928
219033_at	PARP8	0.600849
219389_at	SUSD4	0.515662
210299_s_at	FHL1	0.546236
209709_s_at	HMMR	0.591501
214109_at	LRBA	0.615343
206492_at	FHIT	0.587059
208866_at	CSNK1A1	0.596955
212021_s_at	MKI67	0.563452
206457_s_at	DIO1	0.57159
219392_x_at	FLJ11029	0.579339
202731_at	PDCD4	0.610566
204798_at	MYB	0.607972
218885_s_at	GALNT12	0.583024
204607_at	HMGCS2	0.529752
213306_at	MPDZ	0.617064
204962_s_at	CENPA	0.592492
221258_s_at	KIF18A	0.567522
206544_x_at	SMARCA2	0.588511
212504_at	KIAA0934	0.584056
213388_at	PDE4DIP	0.588051
205677_s_at	DLEU1	0.595341
219320_at	MYOHD1	0.611565
201774_s_at	CNAP1	0.595593
212594_at	PDCD4	0.568377
206385_s_at	ANK3	0.616836
203767_s_at	STS	0.588877
211042_x_at	MCAM	0.611576
201906_s_at	CTDSPL	0.58502
208079_s_at	STK6	0.621601
203145_at	SPAG5	0.590831
202976_s_at	RHOBTB3	0.60601
214505_s_at	FHL1	0.569265
201008_s_at	TXNIP	0.571725
204067_at	SUOX	0.606042
207847_s_at	MUC1	0.614857
219517_at	ELL3	0.591938
205413_at	MPPED2	0.613027
218699_at	RAB7L1	0.599148
215729_s_at	VGLL1	0.552777
201813_s_at	TBC1D5	0.630149
38158_at	ESPL1	0.608811
210085_s_at	ANXA9	0.622121
213412_at	TJP3	0.62192
219869_s_at	SLC39A8	0.624573
211958_at	IGFBP5	0.554534
207586_at	SHH	0.610849
218031_s_at	CHES1	0.606091
214745_at	PLCL3	0.567178
202308_at	SREBF1	0.605601
212741_at	MAOA	0.573946
218662_s_at	HCAP-G	0.627832
218848_at	WDR58	0.610637
202730_s_at	PDCD4	0.625215
214451_at	TFAP2B	0.604405
209714_s_at	CDKN3	0.631827
209121_x_at	NR2F2	0.620516
212154_at	SDC2	0.617772
202935_s_at	SOX9	0.587931
202688_at	TNFSF10	0.577736
216048_s_at	RHOBTB3	0.633469
219616_at	FLJ21963	0.628759
214858_at	GPC1	0.610946
222071_s_at	SLCO4C1	0.591449
220979_s_at	ST6GALNAC5	0.550665
211138_s_at	KMO	0.567818
203492_x_at	PIG8	0.627884
205440_s_at	NPY1R	0.634584
219287_at	KCNMB4	0.59321
214472_at	HIST1H3D	0.601185
205567_at	CHST1	0.607612
207046_at	HIST2H4	0.572673
205225_at	ESR1	0.612512
213601_at	SLIT1	0.56952
211519_s_at	KIF2C	0.644375
212022_s_at	MKI67	0.606026
209911_x_at	HIST1H2BD	0.648188
213651_at	PIB5PA	0.561773
204318_s_at	GTSE1	0.525837
210821_x_at	CENPA	0.621587
212143_s_at	IGFBP3	0.60626
213721_at	SOX2	0.605268
204649_at	TROAP	0.643691
202793_at	C3F	0.62195
210021_s_at	UNG2	0.564425
219518_s_at	ELL3	0.625455
212551_at	CAP2	0.595477
211774_s_at	DKFZp564I122	0.595935
210829_s_at	SSBP2	0.626062
204388_s_at	MAOA	0.580785
219553_at	NME7	0.584935
221085_at	TNFSF15	0.622348
210613_s_at	SYNGR1	0.63238
210762_s_at	DLC1	0.654738
218734_at	FLJ13848	0.614555
212023_s_at	MKI67	0.604086
218537_at	HCFC1R1	0.61675
210096_at	CYP4B1	0.577241
210298_x_at	FHL1	0.639371
204900_x_at	SAP30	0.563346
215324_at	SEMA3D	0.556118
218784_s_at	C6orf64	0.638425
212262_at	QKI	0.608651
211919_s_at	CXCR4	0.615737
218491_s_at	THY28	0.64772
204604_at	PFTK1	0.602481
204315_s_at	GTSE1	0.587574
218355_at	KIF4A	0.647638
221909_at	FLJ14627	0.614881
212092_at	PEG10	0.62586
200747_s_at	NUMA1	0.645129
204226_at	STAU2	0.655528
206137_at	RIMS2	0.593806
203418_at	CCNA2	0.635181
212353_at	SULF1	0.601027
57588_at	SLC24A3	0.587813
221874_at	KIAA1324	0.639563
204595_s_at	STC1	0.571688
202083_s_at	SEC14L1	0.586796
218832_x_at	ARRB1	0.645082
202705_at	CCNB2	0.643615
203554_x_at	PTTG1	0.658882
207950_s_at	ANK3	0.655232
218922_s_at	LASS4	0.511956
210758_at	PSIP1	0.626921
222067_x_at	HIST1H2BD	0.629612
205673_s_at	ASB9	0.56878
215942_s_at	GTSE1	0.604202
203655_at	XRCC1	0.609118
207130_at	PRKCBP1	0.656597
214156_at	MYRIP	0.627368
220581_at	C6orf97	0.645177
201739_at	SGK	0.588712
213693_s_at	MUC1	0.655558
204389_at	MAOA	0.589074
217838_s_at	EVL	0.632904
213359_at	HNRPD	0.613232
203787_at	SSBP2	0.649555
202082_s_at	SEC14L1	0.646825
218961_s_at	PNKP	0.66525
209048_s_at	PRKCBP1	0.657239
214710_s_at	CCNB1	0.659057
203380_x_at	SFRS5	0.663396
202084_s_at	SEC14L1	0.645693
203639_s_at	FGFR2	0.603674
212148_at	PBX1	0.628703
205304_s_at	KCNJ8	0.590956
213331_s_at	NEK1	0.658467
209926_at	MEF2B	0.628373
216973_s_at	HOXB7	0.663175
220414_at	CALML5	0.576796
202729_s_at	LTBP1	0.617508
201843_s_at	EFEMP1	0.591896
218308_at	TACC3	0.650861
203125_x_at	SLC11A2	0.632228
204822_at	TTK	0.655686
219528_s_at	BCL11B	0.652687
218025_s_at	PECI	0.644386
203656_at	KIAA0274	0.646388
212692_s_at	LRBA	0.647025
207996_s_at	C18orf1	0.591681
205842_s_at	JAK2	0.604
211088_s_at	PLK4	0.639413
200762_at	DPYSL2	0.663022
213722_at	SOX2	0.638028
205405_at	SEMA5A	0.503408
212503_s_at	KIAA0934	0.614225
210552_s_at	RALGPS1	0.635011
212332_at	RBL2	0.632667
206500_s_at	C14orf106	0.60902
212554_at	CAP2	0.65584
205219_s_at	GALK2	0.650759
202975_s_at	RHOBTB3	0.654965
203020_at	RABGAP1L	0.617322
220917_s_at	WDR19	0.664315
221985_at	KLHL24	0.666563
203278_s_at	PHF21A	0.64326
213849_s_at	PPP2R2B	0.63022
204731_at	TGFBR3	0.610992
219036_at	Cep70	0.648448
205022_s_at	CHES1	0.631874
213002_at	MARCKS	0.618003
204023_at	RFC4	0.646715
212240_s_at	PIK3R1	0.666312
205696_s_at	GFRA1	0.665799
205446_s_at	ATF2	0.640025
209090_s_at	SH3GLB1	0.648758
207001_x_at	TSC22D3	0.57351
220631_at	OSGEPL1	0.659664
201009_s_at	TXNIP	0.635064
211484_s_at	DSCAM	0.665286
213106_at	ATP8A1	0.614167
201815_s_at	TBC1D5	0.647971
204817_at	ESPL1	0.644508
214582_at	PDE3B	0.644643
203491_s_at	PIG8	0.651558
218663_at	HCAP-G	0.641508
204908_s_at	BCL3	0.611432
206858_s_at	HOXC6	0.604127
210695_s_at	WWOX	0.663105
221563_at	DUSP10	0.660793
218736_s_at	PALMD	0.656758
217644_s_at	SOS2	0.666171
214786_at	MAP3K1	0.602921
203770_s_at	STS	0.64169
212593_s_at	PDCD4	0.659138
220258_s_at	WDR79	0.659279
214099_s_at	PDE4DIP	0.657637
206582_s_at	GPR56	0.639246
213644_at	MGC33887	0.640839
209172_s_at	CENPF	0.644827
211342_x_at	MED12	0.62995
218704_at	FLJ20315	0.644703
212392_s_at	PDE4DIP	0.632269
221591_s_at	FAM64A	0.661157
202972_s_at	FAM13A1	0.663409
203422_at	POLD1	0.665088
209119_x_at	NR2F2	0.626125
207233_s_at	MITF	0.646979
203801_at	MRPS14	0.654666
203586_s_at	ARF4L	0.655209
205073_at	CYP2J2	0.662564
205498_at	GHR	0.625734
212151_at	PBX1	0.648985
202220_at	KIAA0907	0.663674
215043_s_at	SMA3 /// SMA5	0.6493
206942_s_at	PMCH	0.649627
221856_s_at	FAM63A	0.666059
203626_s_at	SKP2	0.651554
211829_s_at	GPR30	0.652242
207886_s_at	CALCR	0.666542
210255_at	RAD51L1	0.632041
216504_s_at	SLC39A8	0.640802
221147_x_at	WWOX	0.660697
210290_at	ZNF174	0.658733
203998_s_at	SYT1	0.663223
209522_s_at	CRAT	0.666494
208576_s_at	HIST1H3B	0.65528

## Sheet: ER siRNA+K3
Gene ID	Gene Name	Fold Change
202672_s_at	ATF3	40.584
205749_at	CYP1A1	82.0768
203665_at	HMOX1	26.2218
209921_at	SLC7A11	22.199
217678_at	SLC7A11	22.7779
213418_at	HSPA6	48.0109
117_at	HSPA6	24.7762
36711_at	MAFF	11.614
218723_s_at	RGC32	10.8293
221577_x_at	GDF15	10.3553
202434_s_at	CYP1B1	9.57435
206561_s_at	AKR1B10	8.30388
204472_at	GEM	10.0613
217996_at	PHLDA1	6.7703
203725_at	GADD45A	6.94154
205239_at	AREG	6.78144
205193_at	MAFF	7.96622
209101_at	CTGF	5.9977
203811_s_at	DNAJB4	6.8668
217997_at	PHLDA1	7.51632
37028_at	PPP1R15A	6.0616
212665_at	TIPARP	6.58116
202431_s_at	MYC	4.79361
202436_s_at	CYP1B1	5.12027
219475_at	OKL38	7.01556
204420_at	FOSL1	6.30496
201169_s_at	BHLHB2	5.09767
203810_at	DNAJB4	6.42076
202437_s_at	CYP1B1	4.28552
205990_s_at	WNT5A	5.4061
207528_s_at	SLC7A11	8.0963
202435_s_at	CYP1B1	5.00677
209189_at	FOS	5.19302
218000_s_at	PHLDA1	5.0441
212233_at	MAP1B	5.51949
210056_at	RND1	4.81692
203925_at	GCLM	4.17302
207147_at	DLX2	4.87027
204285_s_at	PMAIP1	5.19879
210138_at	RGS20	4.36129
205379_at	CBR3	3.68316
214581_x_at	TNFRSF21	4.00914
203180_at	ALDH1A3	3.79184
208960_s_at	KLF6	5.37938
209383_at	DDIT3	4.69955
204286_s_at	PMAIP1	4.16434
214696_at	MGC14376	3.27653
217998_at	PHLDA1	4.21065
209457_at	DUSP5	6.01533
208961_s_at	KLF6	4.24785
214240_at	GAL	3.14866
219936_s_at	GPR87	3.4128
202949_s_at	FHL2	3.63725
204151_x_at	AKR1C1	3.42436
39248_at	AQP3	3.70473
202014_at	PPP1R15A	4.45712
202234_s_at	SLC16A1	3.25115
204015_s_at	DUSP4	3.13815
203821_at	HBEGF	4.595
209699_x_at	AKR1C2	2.97928
212314_at	KIAA0746	2.95768
201170_s_at	BHLHB2	3.22028
208892_s_at	DUSP6	3.26019
220266_s_at	KLF4	3.05131
221064_s_at	C16orf28	3.07766
218856_at	TNFRSF21	3.39397
201041_s_at	DUSP1	3.15465
213506_at	F2RL1	2.82785
201631_s_at	IER3	2.94399
210896_s_at	ASPH	2.72407
39249_at	AQP3	3.17105
202147_s_at	IFRD1	3.17617
212063_at	CD44	2.61113
218995_s_at	EDN1	4.25946
218647_s_at	YRDC	2.72673
202581_at	HSPA1B	2.87091
201266_at	TXNRD1	2.90213
216594_x_at	AKR1C1	2.9351
202843_at	DNAJB9	2.7234
201195_s_at	SLC7A5	2.79414
208078_s_at	SNF1LK	3.03122
211653_x_at	AKR1C2	2.63746
201531_at	ZFP36	2.6266
210512_s_at	VEGF	2.88236
205266_at	LIF	4.84907
208891_at	DUSP6	3.55038
200664_s_at	DNAJB1	2.60179
202146_at	IFRD1	2.87675
218611_at	IER5	2.67691
215719_x_at	FAS	2.85513
206907_at	TNFSF9	2.74529
200800_s_at	HSPA1A /// HSPA1B	2.64056
203911_at	RAP1GA1	2.77956
204058_at	ME1	2.52934
216252_x_at	FAS	2.88284
202923_s_at	GCLC	2.66145
209373_at	MALL	2.69722
65588_at	LOC388796	2.59052
202241_at	TRIB1	2.61184
202922_at	GCLC	2.7933
200666_s_at	DNAJB1	2.43071
202627_s_at	SERPINE1	3.42147
206429_at	F2RL1	2.75884
213988_s_at	SAT	2.54315
202912_at	ADM	2.60422
212311_at	KIAA0746	2.71782
200995_at	IPO7	2.51725
201129_at	SFRS7	2.51057
218581_at	ABHD4	2.62442
205157_s_at	KRT17	3.08908
204341_at	TRIM16 /// LOC147166	2.777
209185_s_at	IRS2	2.90164
203116_s_at	FECH	2.50529
217738_at	PBEF1	2.34323
203612_at	BYSL	2.42187
210764_s_at	CYR61	2.70271
205920_at	SLC6A6	2.52805
200924_s_at	SLC3A2	2.38628
213124_at	ZNF473	2.45435
204958_at	PLK3	2.56272
211527_x_at	VEGF	2.61032
204589_at	NUAK1	2.49339
203313_s_at	TGIF	2.42101
203192_at	ABCB6	2.41666
212295_s_at	SLC7A1	2.33284
221667_s_at	HSPB8	2.55756
201465_s_at	JUN	2.4155
208152_s_at	DDX21	2.30622
218826_at	SLC35F2	2.58874
206153_at	CYP4F11	3.51604
206173_x_at	GABPB2	2.32018
209900_s_at	SLC16A1	2.30324
205282_at	LRP8	2.5158
212923_s_at	C6orf145	2.5268
209800_at	KRT16	2.45453
212838_at	DNMBP	2.63746
214446_at	ELL2	2.5871
201044_x_at	DUSP1	2.18666
208869_s_at	GABARAPL1	2.40666
204970_s_at	MAFG	2.68697
209160_at	AKR1C3	2.56777
205623_at	ALDH3A1	2.94473
201925_s_at	DAF	2.28297
200799_at	HSPA1A	2.15323
219522_at	FJX1	2.30237
213810_s_at	C6orf166	2.90018
204783_at	MLF1	2.58608
219686_at	STK32B	2.30842
202388_at	RGS2	2.8621
202284_s_at	CDKN1A	2.58527
201109_s_at	THBS1	2.21532
202657_s_at	SERTAD2	2.27473
202236_s_at	SLC16A1	2.41593
210592_s_at	SAT	2.26585
213449_at	POP1	2.32719
212361_s_at	ATP2A2	2.19603
202776_at	ERBP	2.24911
204489_s_at	CD44	2.46423
203747_at	AQP3	2.6856
209294_x_at	TNFRSF10B	2.34757
205019_s_at	VIPR1	2.22713
201328_at	ETS2	2.2003
221907_at	C14orf172	2.12684
221841_s_at	KLF4	2.72432
219500_at	CLCF1	2.74458
202693_s_at	STK17A	2.43281
201983_s_at	EGFR	2.36774
211458_s_at	GABARAPL1 /// GABARAPL3	2.73902
201694_s_at	EGR1	2.08927
204618_s_at	GABPB2	2.22081
201110_s_at	THBS1	2.13472
208433_s_at	LRP8	2.32643
213119_at	SLC36A1	2.3915
218284_at	SMAD3	2.20109
209135_at	ASPH	2.03224
204014_at	DUSP4	2.50643
202393_s_at	KLF10	2.1796
219270_at	MGC4504	2.6417
218245_at	LRRC54	2.24639
204490_s_at	CD44	2.21986
216913_s_at	KIAA0690	2.22002
209882_at	RIT1	2.01694
210513_s_at	VEGF	2.34084
200632_s_at	NDRG1	2.11276
204203_at	CEBPG	2.14433
213704_at	RABGGTB	2.18925
208296_x_at	TNFAIP8	2.05363
213618_at	CENTD1	2.16472
214211_at	FTH1	2.05176
218880_at	FOSL2	2.5765
219737_s_at	PCDH9	2.18473
209193_at	PIM1	2.48197
204780_s_at	FAS	2.4052
209884_s_at	SLC4A7	2.03907
201010_s_at	TXNIP	2.26253
218590_at	PEO1	2.19881
201473_at	JUNB	2.00629
201939_at	PLK2	2.00146
205047_s_at	ASNS	2.11063
221215_s_at	RIPK4	2.08622
218066_at	SLC12A7	2.11475
203119_at	MGC2574	2.04669
218498_s_at	ERO1L	2.1177
207126_x_at	UGT1A10 /// UGT1A8 /// UGT1A7 /// UGT1A6 /// UGT1A5 /// UGT1A9 /// UGT1A4 /// UGT1A1 /// UGT1A3	2.08762
213427_at	RPP40	2.08453
208744_x_at	HSPH1	2.10111
218566_s_at	CHORDC1	2.01778
201466_s_at	JUN	2.04683
203232_s_at	ATXN1	1.96712
203231_s_at	ATXN1	2.32588
212227_x_at	EIF1	1.99291
205945_at	IL6R	2.10904
218670_at	PUS1	2.12454
212290_at	SLC7A1	2.23437
203622_s_at	LOC56902	2.0185
214011_s_at	HSPC111	1.99341
210463_x_at	TRMT1	2.12563
218972_at	TTC17	2.17405
204794_at	DUSP2	2.2628
210405_x_at	TNFRSF10B	2.07904
202719_s_at	TES	1.97901
221489_s_at	SPRY4	2.33132
221586_s_at	E2F5	1.92778
201464_x_at	JUN	2.04669
205741_s_at	DTNA	2.12383
219006_at	C6orf66	2.00009
201250_s_at	SLC2A1	2.18494
208361_s_at	POLR3D	1.90277
218970_s_at	CUTC	1.97511
218199_s_at	NOL6	2.19017
204781_s_at	FAS	2.11345
221823_at	LOC90355	2.01503
209567_at	RRS1	1.92596
211924_s_at	PLAUR	1.95954
209835_x_at	CD44	2.12604
204700_x_at	C1orf107	1.94779
201329_s_at	ETS2	2.07802
205822_s_at	HMGCS1	1.99838
202794_at	INPP1	1.97165
203455_s_at	SAT	2.23273
200808_s_at	ZYX	1.99052
204059_s_at	ME1	1.9449
212424_at	PDCD11	1.86936
222305_at	HK2	1.98512
206877_at	MXD1	2.02437
201289_at	CYR61	2.23532
219503_s_at	TMEM40	2.57319
219677_at	SPSB1	1.87811
211686_s_at	RBM13	2.20007
219256_s_at	SH3TC1	2.16972
218574_s_at	LMCD1	2.09434
202551_s_at	CRIM1	1.95336
208596_s_at	UGT1A10 /// UGT1A8 /// UGT1A7 /// UGT1A6 /// UGT1A5 /// UGT1A9 /// UGT1A4 /// UGT1A1 /// UGT1A3	1.87125
203286_at	RNF44	1.90852
218292_s_at	PRKAG2	2.08234
205807_s_at	TUFT1	1.87377
205192_at	MAP3K14	1.89745
203887_s_at	THBD	1.9621
212014_x_at	CD44	2.32006
214662_at	WDR43	1.98695
203910_at	ARHGAP29	1.82007
210845_s_at	PLAUR	2.15773
203439_s_at	STC2	1.92524
218871_x_at	GALNACT-2	2.0642
208290_s_at	EIF5	1.87106
203712_at	KIAA0020	2.15107
214193_s_at	C1orf107	1.97181
202021_x_at	EIF1	1.98891
205264_at	CD3EAP	1.85972
222235_s_at	GALNACT-2	1.95462
201693_s_at	EGR1	2.78437
210015_s_at	MAP2	2.00536
202934_at	HK2	1.83875
202804_at	ABCC1	2.06136
219207_at	FLJ21128	2.10488
203068_at	KLHL21	2.05293
218882_s_at	WDR3	1.99965
52741_at	C14orf172	1.8078
221954_at	C20orf111	1.99043
217741_s_at	ZA20D2	1.81713
220147_s_at	FAM60A	1.92111
205932_s_at	MSX1	2.08938
203343_at	UGDH	1.92945
38037_at	HBEGF	2.00633
204532_x_at	UGT1A10 /// UGT1A8 /// UGT1A7 /// UGT1A6 /// UGT1A5 /// UGT1A9 /// UGT1A4 /// UGT1A1 /// UGT1A3	1.94122
204327_s_at	ZNF202	1.79134
218850_s_at	LIMD1	2.02171
203367_at	DUSP14	1.83374
209641_s_at	ABCC3	1.83722
218955_at	BRF2	1.85433
202831_at	GPX2	2.06053
45653_at	KCTD13	2.12594
218486_at	KLF11	1.96018
209184_s_at	IRS2	2.07671
218889_at	NOC3L	1.88163
213260_at	FOXC1	2.28366
202720_at	TES	1.86554
207375_s_at	IL15RA	2.02722
204027_s_at	METTL1	1.9186
213310_at	EIF2C2	1.91629
212037_at	PNN	1.80655
201340_s_at	ENC1	1.91187
218472_s_at	PELO	1.82876
212171_x_at	VEGF	1.90262
211676_s_at	IFNGR1	1.82645
208322_s_at	ST3GAL1	2.06103
205398_s_at	SMAD3	1.94513
209578_s_at	POFUT2	1.82358
209020_at	C20orf111	1.77926
208706_s_at	EIF5	1.81482
214443_at	PVR	1.79706
203707_at	ZNF263	1.94607
201478_s_at	DKC1	1.8717
205263_at	BCL10	1.79368
205748_s_at	RNF126	1.85888
220009_at	LONRF3	2.1335
220606_s_at	NBLA03831	1.88172
212130_x_at	EIF1	1.94887
202695_s_at	STK17A	1.90091
219806_s_at	FN5	1.88431
209803_s_at	PHLDA2	1.88787
204541_at	SEC14L2	2.08801
201341_at	ENC1	1.96475
219595_at	ZNF26	1.82755
217373_x_at	MDM2	1.84345
208264_s_at	EIF3S1	1.99324
201009_s_at	TXNIP	2.02823
213656_s_at	KNS2	1.74222
215706_x_at	ZYX	1.77153
204977_at	DDX10	1.74983
203023_at	HSPC111	1.74157
216804_s_at	PDLIM5	1.71651
217739_s_at	PBEF1	1.7699
218182_s_at	CLDN1	1.84765
201063_at	RCN1	1.77817
219181_at	LIPG	1.85182
215983_s_at	UBXD6	1.73105
203867_s_at	NLE1	1.79669
201108_s_at	THBS1	2.00723
209336_at	PWP2H	1.81348
200965_s_at	ABLIM1	1.80679
200054_at	ZNF259	1.83852
212272_at	LPIN1	1.86799
213989_x_at	C21orf18	1.87224
204214_s_at	RAB32	1.75791
206976_s_at	HSPH1	1.74999
219513_s_at	SH2D3A	1.72382
209653_at	KPNA4	1.7101
218331_s_at	C10orf18	1.75676
202842_s_at	DNAJB9	1.86193
204254_s_at	VDR	1.71778
206566_at	SLC7A1	1.87466
201008_s_at	TXNIP	1.88031
209295_at	TNFRSF10B	1.80272
201506_at	TGFBI	1.81276
219959_at	MOCOS	1.80841
205397_x_at	SMAD3	1.94126
212907_at	SLC30A1	1.77128
208178_x_at	TRIO	1.93571
213358_at	KIAA0802	1.84909
201537_s_at	DUSP3	1.87507
221889_at	KCTD13	2.01139
202679_at	NPC1	1.85435
212360_at	AMPD2	1.69665
203710_at	ITPR1	1.9026
219474_at	TTMP	1.70202
201607_at	PWP1	1.76212
204121_at	GADD45G	1.77307
219506_at	C1orf54	1.87023
221214_s_at	NELF	1.74673
203624_at	DXYS155E	1.73604
204326_x_at	MT1X	1.78859
208708_x_at	EIF5	1.72845
201490_s_at	PPIF	1.73658
215125_s_at	UGT1A10 /// UGT1A8 /// UGT1A7 /// UGT1A6 /// UGT1A5 /// UGT1A9 /// UGT1A4 /// UGT1A1 /// UGT1A3	1.89529
206094_x_at	UGT1A6	1.78724
209282_at	PRKD2	1.75911
204808_s_at	TMEM5	1.73585
202805_s_at	ABCC1	1.79339
204141_at	TUBB2	1.70342
218605_at	TFB2M	1.99835
207604_s_at	SLC4A7	1.72363
218932_at	C1orf181	1.71824
48106_at	FLJ20489	1.65998
201479_at	DKC1	1.70143
203701_s_at	TRMT1	1.99011
212623_at	TMEM41B	1.72864
218758_s_at	D21S2056E	1.69015
204346_s_at	RASSF1	1.67894
212622_at	TMEM41B	1.76256
209735_at	ABCG2	1.80082
204363_at	F3	1.64603
209238_at	STX3A	1.69368
203973_s_at	CEBPD	1.78317
206613_s_at	TAF1A	1.95151
218238_at	GTPBP4	1.67146
203737_s_at	PPRC1	1.71713
207624_s_at	RPGR	1.78398
202054_s_at	ALDH3A2	1.70371
212110_at	SLC39A14	1.78605
213425_at	WNT5A	2.19923
208705_s_at	EIF5	1.68146
220795_s_at	KIAA1446	1.82169
211030_s_at	SLC6A6	1.88275
218898_at	FAM57A	1.67706
205016_at	TGFA	1.79207
202540_s_at	HMGCR	1.70632
210544_s_at	ALDH3A2	1.72601
204653_at	TFAP2A	1.70088
218886_at	PAK1IP1	1.8063
210286_s_at	SLC4A7	1.80306
202097_at	NUP153	1.72433
209850_s_at	CDC42EP2	1.80264
207515_s_at	POLR1C	1.64239
202656_s_at	SERTAD2	1.86343
213878_at	RECQL	1.74549
208786_s_at	MAP1LC3B	1.62631
201489_at	PPIF	1.7628
202149_at	NEDD9	1.66777
219248_at	THUMPD2	1.66911
205135_s_at	NUFIP1	1.66509
211197_s_at	ICOSLG	1.63922
209186_at	ATP2A2	1.7307
209725_at	DRIM	1.73126
214185_at	KHDRBS1	1.80834
218145_at	TRIB3	1.72365
208249_s_at	TGDS	1.66902
204255_s_at	VDR	1.97927
209516_at	SMYD5	1.76948
218712_at	C1orf109	1.67485
219178_at	QTRTD1	1.65969
202384_s_at	TCOF1	1.6604
202539_s_at	HMGCR	1.63952
200731_s_at	PTP4A1	1.69655
200730_s_at	PTP4A1	1.61595
202364_at	MXI1	1.65988
214016_s_at	SFPQ	1.82659
216212_s_at	DKC1	1.73101
212666_at	SMURF1	1.83262
218954_s_at	BRF2	1.69028
212236_x_at	KRT17	2.40528
203389_at	KIF3C	1.76086
204699_s_at	C1orf107	1.77267
47069_at	PRR5	1.68129
212723_at	PTDSR	1.71505
204351_at	S100P	1.65229
208373_s_at	P2RY6	1.72283
204225_at	HDAC4	1.68347
212185_x_at	MT2A	1.65979
219295_s_at	PCOLCE2	1.93633
208581_x_at	MT1X	1.72116
205322_s_at	MTF1	1.73256
209011_at	TRIO	1.71266
201834_at	PRKAB1	1.67197
210611_s_at	DTNA	1.65894
219631_at	LRP12	1.71218
209180_at	RABGGTB	1.70976
219928_s_at	CABYR	1.72177
201147_s_at	TIMP3	1.85637
200907_s_at	KIAA0992	1.77355
205965_at	BATF	1.74138
213459_at	RPL37A	1.81318
219182_at	CHST5	1.82135
204507_s_at	PPP3R1	1.62511
218732_at	BIT1	1.66268
205548_s_at	BTG3	1.63774
210260_s_at	TNFAIP8	1.95611
205122_at	TMEFF1	1.61835
210275_s_at	ZA20D2	1.60252
203659_s_at	RFP2	1.73313
209288_s_at	CDC42EP3	1.67662
219284_at	HSPBAP1	1.6551
200868_s_at	ZNF313	1.61838
200732_s_at	PTP4A1	1.672
214141_x_at	SFRS7	1.65602
219031_s_at	CGI-37	1.64725
215034_s_at	TM4SF1	1.64588
221931_s_at	SEH1L	1.64239
201150_s_at	TIMP3	1.78314
209012_at	TRIO	1.77592
203574_at	NFIL3	1.63118
221516_s_at	FLJ20232	1.69428
205474_at	CRLF3	1.71162
210916_s_at	CD44	1.80322
218653_at	SLC25A15	1.63114
212501_at	CEBPB	1.64466
202655_at	ARMET	1.70047
211456_x_at	RPL35	1.71091
38269_at	PRKD2	1.62368
205271_s_at	CCRK	1.73804
204514_at	DPH2	1.69456
212710_at	CAMSAP1	1.58464
219657_s_at	KLF3	1.62369
205543_at	HSPA4L	1.83193
209433_s_at	PPAT	1.57451
218929_at	CARF	1.67136
65585_at	FAM86B1	1.83988
209181_s_at	RABGGTB	1.69776
207643_s_at	TNFRSF1A	1.66163
204937_s_at	ZNF274	1.69113
203438_at	STC2	1.62511
206261_at	ZNF239	1.71759
208868_s_at	GABARAPL1	1.73182
208693_s_at	GARS	1.62249
213134_x_at	BTG3	1.64253
205138_s_at	UST	1.60398
202052_s_at	RAI14	1.61888
206115_at	EGR3	1.76113
202552_s_at	CRIM1	1.70525
202194_at	TMED5	1.57765
218368_s_at	TNFRSF12A	1.61011
207686_s_at	CASP8	1.75573
206600_s_at	SLC16A5	1.77551
213034_at	KIAA0999	1.65943
205729_at	OSMR	1.72145
202968_s_at	DYRK2	1.62098
202727_s_at	IFNGR1	1.68114
205462_s_at	HPCAL1	1.70433
213711_at	KRTHB1	1.7266
221648_s_at	C1orf121	1.57808
212552_at	HPCAL1	1.69304
219437_s_at	ANKRD11	1.80487
212019_at	RSL1D1	1.5812
204784_s_at	MLF1	1.65333
201148_s_at	TIMP3	1.8097
203706_s_at	FZD7	1.74705
212422_at	PDCD11	1.60441
203368_at	CRELD1	1.81555
213112_s_at	SQSTM1	1.60677
205139_s_at	UST	1.59418
208896_at	DDX18	1.64859
204175_at	ZNF593	1.58441
208963_x_at	FADS1	1.70259
207121_s_at	MAPK6	1.61656
204133_at	RNU3IP2	1.60955
209825_s_at	UCK2	1.59623
212276_at	LPIN1	1.61734
220617_s_at	ZNF532	1.6172
203027_s_at	MVD	1.62479
212018_s_at	RSL1D1	1.54471
211949_s_at	NOLC1	1.60802
201835_s_at	PRKAB1	1.61942
200897_s_at	KIAA0992	1.59898
204094_s_at	TSC22D2	1.60223
203499_at	EPHA2	1.65427
205409_at	FOSL2	1.58529
212461_at	AZIN1	1.63373
219926_at	POPDC3	1.90069
206968_s_at	NFRKB	1.72324
218168_s_at	CABC1	1.59663
216360_x_at	KIAA0690	1.69589
219969_at	CXorf15	1.634
208893_s_at	DUSP6	1.81024
215498_s_at	MAP2K3	1.72858
218244_at	NOL8	1.65301
204435_at	NUPL1	1.59593
57703_at	SENP5	1.55231
214280_x_at	HNRPA1	1.60882
220011_at	C1orf135	1.57705
221513_s_at	UTP14C /// UTP14A	1.57445
216641_s_at	LAD1	1.5991
218512_at	WDR12	1.59711
209318_x_at	PLAGL1	1.74811
219326_s_at	B3GNT1	1.53941
209260_at	SFN	1.55998
204729_s_at	STX1A	1.65133
205921_s_at	SLC6A6	1.75597
205995_x_at	IQCB1	1.59176
209013_x_at	TRIO	1.56291
211681_s_at	PDLIM5	1.66529
205136_s_at	NUFIP1	1.63952
213268_at	CAMTA1	1.81753
219420_s_at	C1orf163	1.69036
204005_s_at	PAWR	1.53818
64900_at	CHST5 /// MGC15429	1.60838
212292_at	SLC7A1	1.71611
209868_s_at	RBMS1	1.55113
218794_s_at	TXNL4B	1.64878
221514_at	UTP14A	1.53243
203244_at	PEX5	1.55853
219491_at	LRFN4	1.57817
208985_s_at	EIF3S1	1.56646
221879_at	CALML4	1.52731
209305_s_at	GADD45B	1.58296
214427_at	NOL1	1.5462
203234_at	UPP1	1.93387
203211_s_at	MTMR2	1.56312
218474_s_at	KCTD5	1.59229
218984_at	FLJ20485	1.54694
210090_at	ARC	1.52602
217173_s_at	LDLR	1.56524
206670_s_at	GAD1	1.60299
212894_at	SUPV3L1	1.5691
218113_at	TMEM2	1.6391
212434_at	GRPEL1	1.60537
212527_at	D15Wsu75e	1.57545
205134_s_at	NUFIP1	1.60131
218947_s_at	PAPD1	1.57286
31845_at	ELF4	1.54582
218594_at	HEATR1	1.5827
204795_at	PRR3	1.59637
222013_x_at	APP	1.6543
209486_at	SAS10	1.57703
219037_at	CGI-115	1.51993
212980_at	USP34	1.63232
209706_at	NKX3-1	1.672
210540_s_at	B4GALT4	1.58881
208811_s_at	DNAJB6	1.54274
217508_s_at	C18orf25	1.71195
215867_x_at	CA12	1.54356
206273_at	C18orf43	1.83579
221020_s_at	SLC25A32	1.57278
213005_s_at	ANKRD15	1.53057
209286_at	CDC42EP3	1.67165
202332_at	CSNK1E	1.59733
209324_s_at	RGS16	1.59344
208925_at	C3orf4	1.62082
221840_at	PTPRE	1.81716
203957_at	E2F6	1.58837
212274_at	LPIN1	1.53942
203200_s_at	MTRR	1.59508
206034_at	SERPINB8	1.60638
219348_at	MDS032	1.53261
201984_s_at	EGFR	1.62408
219029_at	FLJ21657	1.5561
219397_at	FLJ13448	1.53358
203888_at	THBD	1.5716
200906_s_at	KIAA0992	1.66278
212170_at	RBM12	1.5223
212223_at	IDS	1.6283
212945_s_at	MGA	1.54912
211951_at	NOLC1	1.52158
214444_s_at	PVR	1.61592
209015_s_at	DNAJB6	1.59634
215005_at	EFCBP2	1.58817
210664_s_at	TFPI	1.58256
201018_at	EIF1AX	1.58218
212971_at	CARS	1.51766
221571_at	TRAF3	1.56556
218644_at	PLEK2	1.51781
205100_at	GFPT2	1.76319
212340_at	YIPF6	1.53461
201387_s_at	UCHL1	1.57756
212116_at	RFP	1.5627
212662_at	PVR	1.78007
205004_at	NKRF	1.53231
218214_at	FLJ11773	1.52119
221536_s_at	FLJ11301	1.54637
209099_x_at	JAG1	1.58268
211965_at	ZFP36L1	1.67128
201471_s_at	SQSTM1	1.60743
210091_s_at	DTNA	1.68634
208083_s_at	ITGB6	1.67215
203429_s_at	C1orf9	1.50997
823_at	CX3CL1	1.76609
201700_at	CCND3	1.51052
221654_s_at	USP3	1.5431
52164_at	C11orf24	1.5359
204506_at	PPP3R1	1.5883
217185_s_at	ZNF259	1.61218
213338_at	RIS1	1.55392
205873_at	PIGL	1.66224
219596_at	THAP10	1.5457
210541_s_at	RFP	1.54959
213923_at	RAP2B	1.52304
220311_at	C21orf127	1.50879
37226_at	BNIP1	1.52169
211297_s_at	CDK7	1.51417
212048_s_at	YARS	1.51348
201976_s_at	MYO10	1.60824
204897_at	PTGER4	1.53199
213097_s_at	ZRF1	1.59936
209325_s_at	RGS16	1.60806
203390_s_at	KIF3C	1.59836
204024_at	C8orf1	1.58458
203628_at	IGF1R	1.50422
212174_at	AK2	1.56414
202340_x_at	NR4A1	1.63384
218417_s_at	FLJ20489	1.53364
201948_at	GNL2	1.52037
213146_at	JMJD3	1.67502
204234_s_at	ZNF195	1.51682
213684_s_at	PDLIM5	1.6976
203748_x_at	RBMS1	1.60168
207266_x_at	RBMS1	1.59191
203242_s_at	PDLIM5	1.53015
201300_s_at	PRNP	1.57999
213373_s_at	CASP8	1.51607
218650_at	DGCR8	1.55093
204079_at	TPST2	1.51649
221535_at	FLJ11301	1.60425
212783_at	RBBP6	1.53711
202723_s_at	FOXO1A	1.51781
209317_at	POLR1C	1.50375
216268_s_at	JAG1	1.60957
202557_at	STCH	1.53536
202937_x_at	CGI-96	1.51379
209042_s_at	UBE2G2	1.58161
201146_at	NFE2L2	1.54498
212430_at	RNPC1	1.56445
205178_s_at	RBBP6	1.58688
212714_at	LARP4	1.55777
212511_at	PICALM	1.51829
219581_at	TSEN2	1.60922
205130_at	RAGE	1.51125
221580_s_at	MGC5306	1.51719
218568_at	MULK	1.589
219177_at	BXDC2	1.57638
221657_s_at	ASB6	1.51581
204157_s_at	KIAA0999	1.62046
217165_x_at	MT1F	1.50334
219361_s_at	ISG20L1	1.63531
217841_s_at	PME-1	1.51634
209380_s_at	ABCC5	1.55958
221432_s_at	SLC25A28	1.51009
219720_s_at	C14orf118	1.65729
210510_s_at	NRP1	1.50586
210357_s_at	SMOX	1.56951
201017_at	EIF1AX	1.50987
218750_at	MGC5306	1.83324
203866_at	NLE1	1.55645
216305_s_at	C2orf3	1.53345
209838_at	COPS2	1.52952
200898_s_at	MGEA5	1.51516
212221_x_at	IDS	1.52569
202130_at	RIOK3	1.50414
218426_s_at	TRIAD3	1.53363
201324_at	EMP1	1.51259
205899_at	CCNA1	1.63778
215458_s_at	SMURF1	1.55847
218513_at	FLJ11184	1.54557
218944_at	PYCRL	1.51292
212711_at	CAMSAP1	1.51247
211168_s_at	RENT1	1.5029
206683_at	ZNF165	1.57013
219826_at	ZNF419	1.62269
209304_x_at	GADD45B	1.57778
212849_at	AXIN1	1.57845
203115_at	FECH	1.6247
205427_at	ZNF354A	1.52223
222163_s_at	SPATA5L1	1.61944
214210_at	SLC25A17	1.5437
204508_s_at	CA12	1.5306
214088_s_at	FUT3	1.60676
203349_s_at	ETV5	1.67933
201761_at	MTHFD2	1.50889
201012_at	ANXA1	1.6026
202140_s_at	CLK3	1.50431
203518_at	LYST	1.52172
212722_s_at	PTDSR	1.51052
203108_at	GPRC5A	1.50593
205583_s_at	CXorf45	1.53983
205658_s_at	SNAPC4	1.53884
202971_s_at	DYRK2	1.65427
214052_x_at	XTP2	1.52376
204330_s_at	MRPS12	1.64406
212563_at	BOP1	1.55054
205284_at	KIAA0133	1.54051
202756_s_at	GPC1	1.5419
205396_at	SMAD3	1.66049
201572_x_at	DCTD	1.50182
209676_at	TFPI	1.51342
206917_at	GNA13	1.52367
203287_at	LAD1	1.57921
219049_at	ChGn	1.71707
218177_at	CHMP1B	1.54819
219340_s_at	CLN8	1.51309
205891_at	ADORA2B	1.55104
219131_at	UBIAD1	1.61716
204807_at	TMEM5	1.5293
209246_at	ABCF2	1.63871
33304_at	ISG20	1.57299
207574_s_at	GADD45B	1.50338
204656_at	SHB	1.5069
211026_s_at	MGLL	1.5068
202134_s_at	WWTR1	1.54042
206919_at	ELK4	1.5638
202969_at	DYRK2	1.5266
205547_s_at	TAGLN	1.56617
214014_at	CDC42EP2	1.50168
208094_s_at	MGC10471	1.52423
204698_at	ISG20	1.53138
217767_at	C3	1.54724
202102_s_at	BRD4	1.51421
219480_at	SNAI1	1.56711
218851_s_at	WDR33	1.50943
202438_x_at	IDS	1.51985
208810_at	DNAJB6	1.50509
212844_at	KIAA0179	1.5601
213934_s_at	ZNF19 /// ZNF23	1.52205
210871_x_at	SSX2IP	1.52382
210240_s_at	CDKN2D	1.55953
200688_at	SF3B3	1.51325
202501_at	MAPRE2	1.57204
212190_at	SERPINE2	1.53538
219127_at	MGC11242	0.209524
201280_s_at	DAB2	0.169454
213413_at	SBLF	0.224681
219850_s_at	EHF	0.131443
202973_x_at	FAM13A1	0.17356
204424_s_at	LMO3	0.19516
217047_s_at	FAM13A1	0.229433
203637_s_at	MID1	0.240878
204284_at	PPP1R3C	0.217605
204159_at	CDKN2C	0.285346
210387_at	HIST1H2BG	0.232771
210640_s_at	GPR30	0.311287
209782_s_at	DBP	0.245807
213555_at	RWDD2	0.255255
201278_at	DAB2	0.191896
209988_s_at	ASCL1	0.268927
210757_x_at	DAB2	0.325525
203636_at	MID1	0.300757
204067_at	SUOX	0.322029
201279_s_at	DAB2	0.324653
218807_at	VAV3	0.330176
220624_s_at	ELF5	0.336735
202731_at	PDCD4	0.39312
205319_at	PSCA	0.322054
213721_at	SOX2	0.357513
214858_at	GPC1	0.321546
219562_at	RAB26	0.396805
207800_at	AKAP5	0.259463
212594_at	PDCD4	0.377246
207761_s_at	DKFZP586A0522	0.347776
203372_s_at	SOCS2	0.354215
205413_at	MPPED2	0.379306
205225_at	ESR1	0.406784
212798_s_at	ANKMY2	0.40311
219033_at	PARP8	0.414424
218694_at	ARMCX1	0.407838
215321_at	RPIB9	0.30031
220625_s_at	ELF5	0.3556
205934_at	PLCL1	0.420688
203373_at	SOCS2	0.364256
204567_s_at	ABCG1	0.403648
206858_s_at	HOXC6	0.372713
218700_s_at	RAB7L1	0.343475
210139_s_at	PMP22	0.42267
201310_s_at	C5orf13	0.358462
210567_s_at	SKP2	0.444701
203124_s_at	SLC11A2	0.405457
218755_at	KIF20A	0.407497
209987_s_at	ASCL1	0.302146
217908_s_at	IQWD1	0.413908
215073_s_at	NR2F2	0.418995
218806_s_at	VAV3	0.280928
203638_s_at	FGFR2	0.398589
218559_s_at	MAFB	0.456734
221897_at	TRIM52	0.433161
35148_at	TJP3	0.399951
203123_s_at	SLC11A2	0.430414
212262_at	QKI	0.427885
220029_at	ELOVL2	0.441825
202730_s_at	PDCD4	0.432325
205780_at	BIK	0.446122
215779_s_at	HIST1H2BG	0.431817
215806_x_at	TRGC2 /// TRGV9 /// LOC442532 /// LOC442670 /// TARP	0.430742
204162_at	KNTC2	0.417302
216920_s_at	TRGC2 /// TRGV9 /// LOC442532 /// LOC442670 /// TARP	0.420584
208228_s_at	FGFR2	0.386738
220295_x_at	DEPDC1	0.457861
208763_s_at	TSC22D3	0.4634
211113_s_at	ABCG1	0.473781
212686_at	PPM1H	0.475259
221884_at	EVI1	0.443251
211144_x_at	TRGC2	0.464191
204365_s_at	C2orf23	0.477262
209442_x_at	ANK3	0.460807
217989_at	DHRS8	0.451595
214746_s_at	ZNF467	0.486288
212263_at	QKI	0.47404
205167_s_at	CDC25C	0.431032
50965_at	RAB26	0.464651
220770_s_at	LOC63920	0.441431
210220_at	FZD2	0.486809
221016_s_at	TCF7L1	0.425876
203953_s_at	CLDN3	0.492365
202454_s_at	ERBB3	0.480702
204352_at	TRAF5	0.472766
212249_at	PIK3R1	0.501214
214440_at	NAT1	0.43491
207950_s_at	ANK3	0.469887
207655_s_at	BLNK	0.450671
203639_s_at	FGFR2	0.405749
218699_at	RAB7L1	0.410868
209813_x_at	TRGC2 /// TRGV9 /// LOC442532 /// LOC442670 /// TARP	0.458111
206385_s_at	ANK3	0.483386
203125_x_at	SLC11A2	0.451629
207127_s_at	HNRPH3	0.492767
211774_s_at	DKFZp564I122	0.49522
201896_s_at	PSRC1	0.497335
205304_s_at	KCNJ8	0.464897
201369_s_at	ZFP36L2	0.459726
213722_at	SOX2	0.446398
218662_s_at	HCAP-G	0.501701
204364_s_at	C2orf23	0.431484
212354_at	SULF1	0.478376
211959_at	IGFBP5	0.46375
212240_s_at	PIK3R1	0.464191
219990_at	E2F8	0.416576
212593_s_at	PDCD4	0.43995
212344_at	SULF1	0.515075
204798_at	MYB	0.499997
205486_at	TESK2	0.48228
212636_at	QKI	0.467083
210085_s_at	ANXA9	0.486919
207330_at	PZP	0.480943
205698_s_at	MAP2K6	0.445159
208886_at	H1F0	0.485717
207586_at	SHH	0.429531
200747_s_at	NUMA1	0.499692
204444_at	KIF11	0.500737
201309_x_at	C5orf13	0.420643
218627_at	FLJ11259	0.505065
218289_s_at	UBE1DC1	0.515963
220936_s_at	H2AFJ	0.465272
213552_at	GLCE	0.507997
206457_s_at	DIO1	0.4634
212239_at	PIK3R1	0.457819
204739_at	CENPC1	0.499337
210588_x_at	HNRPH3	0.536495
221864_at	MGC13024	0.505684
210663_s_at	KYNU	0.507985
219722_s_at	GDPD3	0.512457
217388_s_at	KYNU	0.49859
218734_at	FLJ13848	0.520959
220414_at	CALML5	0.390337
218663_at	HCAP-G	0.509465
209121_x_at	NR2F2	0.524935
202729_s_at	LTBP1	0.532143
218487_at	ALAD	0.490117
202814_s_at	HEXIM1	0.51938
218704_at	FLJ20315	0.522311
205161_s_at	PEX11A	0.455026
221788_at	PGM3	0.534606
214053_at	ERBB4	0.497305
218039_at	NUSAP1	0.529044
213568_at	OSR2	0.499215
220038_at	SGK3	0.509062
207886_s_at	CALCR	0.549324
214451_at	TFAP2B	0.533512
201291_s_at	TOP2A	0.501027
205776_at	FMO5	0.525767
219918_s_at	ASPM	0.507372
219517_at	ELL3	0.528976
221003_s_at	CAB39L	0.515697
210130_s_at	TM7SF2	0.529201
213849_s_at	PPP2R2B	0.52937
203424_s_at	IGFBP5	0.403634
219978_s_at	NUSAP1	0.532903
202769_at	CCNG2	0.530456
206204_at	GRB14	0.540457
211778_s_at	OVOL2	0.390051
218491_s_at	THY28	0.542033
208056_s_at	CBFA2T3	0.562454
211958_at	IGFBP5	0.435539
221436_s_at	CDCA3	0.542723
221869_at	GM632	0.530881
219484_at	HCFC2	0.456368
203145_at	SPAG5	0.526421
205306_x_at	KMO	0.452125
210095_s_at	IGFBP3	0.5654
204385_at	KYNU	0.520669
203803_at	PCYOX1	0.541699
213419_at	APBB2	0.521176
213243_at	VPS13B	0.520137
218195_at	C6orf211	0.535982
213712_at	ELOVL2	0.477214
215043_s_at	SMA3 /// SMA5	0.423014
218736_s_at	PALMD	0.495099
212099_at	RHOB	0.540766
219717_at	FLJ20280	0.511323
204135_at	DOC1	0.453284
203764_at	DLG7	0.505234
204318_s_at	GTSE1	0.469412
218421_at	CERK	0.514479
201292_at	TOP2A	0.54589
221085_at	TNFSF15	0.537536
204805_s_at	H1FX	0.486185
212503_s_at	KIAA0934	0.513315
220979_s_at	ST6GALNAC5	0.463238
209642_at	BUB1	0.539373
221218_s_at	TPK1	0.522513
212154_at	SDC2	0.566203
203626_s_at	SKP2	0.485744
213397_x_at	RNASE4	0.546754
213106_at	ATP8A1	0.540404
35666_at	SEMA3F	0.531095
210963_s_at	GYG2	0.50696
202421_at	IGSF3	0.525155
205220_at	GPR109B	0.473823
215342_s_at	RABGAP1L	0.416853
212148_at	PBX1	0.564588
210096_at	CYP4B1	0.483183
213029_at	NFIB	0.561436
216973_s_at	HOXB7	0.55568
203954_x_at	CLDN3	0.528259
209147_s_at	PPAP2A	0.521677
201670_s_at	MARCKS	0.54641
221564_at	HRMT1L1	0.523855
202963_at	RFX5	0.530169
204646_at	DPYD	0.493377
205219_s_at	GALK2	0.528335
219428_s_at	PXMP4	0.532102
218355_at	KIF4A	0.554578
202023_at	EFNA1	0.562903
213624_at	SMPDL3A	0.546258
206205_at	MPHOSPH9	0.541249
217010_s_at	CDC25C	0.576889
218221_at	ARNT	0.484085
219518_s_at	ELL3	0.538244
212265_at	QKI	0.539997
209289_at	NFIB	0.573449
203408_s_at	SATB1	0.533811
217844_at	CTDSP1	0.528836
203641_s_at	COBLL1	0.504388
212504_at	KIAA0934	0.562392
211032_at	COBLL1	0.565606
216733_s_at	GATM	0.525119
218222_x_at	ARNT	0.549235
204340_at	CXorf12	0.554037
218820_at	C14orf132	0.566743
217644_s_at	SOS2	0.509055
212143_s_at	IGFBP3	0.477969
211919_s_at	CXCR4	0.540272
202308_at	SREBF1	0.560822
203801_at	MRPS14	0.508299
203556_at	ZHX2	0.56219
40148_at	APBB2	0.580049
213331_s_at	NEK1	0.558499
202708_s_at	HIST2H2BE	0.547465
210732_s_at	LGALS8	0.56223
219768_at	VTCN1	0.585535
205046_at	CENPE	0.543992
214177_s_at	PBXIP1	0.571209
212599_at	AUTS2	0.576337
208490_x_at	HIST1H2BF	0.548304
215071_s_at	HIST1H2AC	0.570442
203642_s_at	COBLL1	0.552587
202948_at	IL1R1	0.545604
209201_x_at	CXCR4	0.584812
209891_at	SPBC25	0.554432
205669_at	NCAM2	0.520841
221909_at	FLJ14627	0.576472
203998_s_at	SYT1	0.49674
31874_at	GAS2L1	0.540398
210946_at	PPAP2A	0.53554
204612_at	PKIA	0.562992
218816_at	LRRC1	0.581385
213103_at	STARD13	0.5976
219973_at	ARSJ	0.463463
206665_s_at	BCL2L1	0.572572
203037_s_at	MTSS1	0.519722
207996_s_at	C18orf1	0.527828
218976_at	DNAJC12	0.542298
211711_s_at	PTEN	0.583733
214719_at	LOC283537	0.536528
212332_at	RBL2	0.52795
214156_at	MYRIP	0.490097
204373_s_at	CAP350	0.568406
203787_at	SSBP2	0.575747
218885_s_at	GALNT12	0.563601
209618_at	CTNND2	0.518016
202525_at	PRSS8	0.597432
217892_s_at	EPLIN	0.585456
214745_at	PLCL3	0.542782
211712_s_at	ANXA9	0.56388
212158_at	SDC2	0.571029
207046_at	HIST2H4	0.520486
204354_at	POT1	0.510979
213601_at	SLIT1	0.586244
213761_at	MDM1	0.495907
202094_at	BIRC5	0.573441
220060_s_at	FLJ20641	0.598226
213329_at	SRGAP2	0.563399
206114_at	EPHA4	0.527856
210021_s_at	UNG2	0.494338
209153_s_at	TCF3	0.59345
214624_at	UPK1A	0.600711
201774_s_at	CNAP1	0.513377
213118_at	KIAA0701	0.552276
203625_x_at	SKP2	0.597416
220987_s_at	C11orf17 /// NUAK2	0.552836
207156_at	HIST1H2AG	0.562963
215324_at	SEMA3D	0.534304
212870_at	RASSF3	0.612053
209105_at	NCOA1	0.549505
213269_at	ZNF248	0.571631
207828_s_at	CENPF	0.586036
219869_s_at	SLC39A8	0.602503
213412_at	TJP3	0.554027
206492_at	FHIT	0.589059
208103_s_at	ANP32E	0.564439
201539_s_at	FHL1	0.558044
215729_s_at	VGLL1	0.536923
211159_s_at	PPP2R5D	0.567991
212956_at	KIAA0882	0.60595
218031_s_at	CHES1	0.556915
201668_x_at	MARCKS	0.596765
38158_at	ESPL1	0.606217
216969_s_at	KIF22	0.576462
213529_at	ZNF688	0.574377
55872_at	GM632	0.570722
203655_at	XRCC1	0.605669
218048_at	COMMD3	0.616548
210754_s_at	LYN	0.598039
200760_s_at	ARL6IP5	0.60789
221965_at	MPHOSPH9	0.620012
203680_at	PRKAR2B	0.60602
204813_at	MAPK10	0.566348
219767_s_at	CRYZL1	0.597455
215108_x_at	TNRC9	0.605141
217974_at	TM7SF3	0.523606
201813_s_at	TBC1D5	0.599531
205446_s_at	ATF2	0.604264
204201_s_at	PTPN13	0.611796
218248_at	FLJ22794	0.574549
203755_at	BUB1B	0.62209
202193_at	LIMK2	0.586144
204247_s_at	CDK5	0.568089
211042_x_at	MCAM	0.564432
218432_at	FBXO3	0.612715
218147_s_at	GLT8D1	0.542007
219283_at	C1GALT1C1	0.59103
214633_at	SOX3	0.573768
205696_s_at	GFRA1	0.583334
218692_at	FLJ20366	0.576306
210859_x_at	CLN3	0.599064
219860_at	LY6G5C	0.496867
205567_at	CHST1	0.586209
215997_s_at	CUL4B	0.557937
201829_at	NET1	0.574086
220258_s_at	WDR79	0.554772
206110_at	HIST1H3H	0.556325
219306_at	KIF15	0.583128
219201_s_at	TWSG1	0.584884
209574_s_at	C18orf1	0.568145
219741_x_at	ZNF552	0.580608
220192_x_at	SPDEF	0.602244
203340_s_at	SLC25A12	0.610474
204519_s_at	PLLP	0.564408
212741_at	MAOA	0.60036
205022_s_at	CHES1	0.620981
204497_at	ADCY9	0.598879
207001_x_at	TSC22D3	0.509437
217437_s_at	TACC1	0.612502
212728_at	DLG3	0.561026
211138_s_at	KMO	0.566347
205380_at	PDZK1	0.558324
202688_at	TNFSF10	0.549884
209094_at	DDAH1	0.637226
204962_s_at	CENPA	0.622625
220318_at	EPN3	0.598061
210829_s_at	SSBP2	0.615293
212928_at	TSPYL4	0.589033
204788_s_at	PPOX	0.59668
204640_s_at	SPOP	0.639559
206565_x_at	SMA3	0.554688
218477_at	TMEM14A	0.596314
203102_s_at	MGAT2	0.595317
204542_at	ST6GALNAC2	0.610659
205452_at	PIGB	0.630818
203178_at	GATM	0.619192
201061_s_at	STOM	0.637764
204967_at	APXL	0.580173
204604_at	PFTK1	0.572208
201367_s_at	ZFP36L2	0.63078
205842_s_at	JAK2	0.576005
204709_s_at	KIF23	0.591541
201566_x_at	ID2 /// ID2B	0.578826
203045_at	NINJ1	0.621643
203139_at	DAPK1	0.616469
205440_s_at	NPY1R	0.58817
202162_s_at	CNOT8	0.607577
216521_s_at	CXorf53	0.57801
210447_at	GLUD2	0.581031
219389_at	SUSD4	0.644141
203476_at	TPBG	0.625438
221250_s_at	MXD3	0.598212
201850_at	CAPG	0.633054
213581_at	PDCD2	0.637751
206632_s_at	APOBEC3B	0.614222
212614_at	ARID5B	0.631477
207018_s_at	RAB27B	0.569357
212692_s_at	LRBA	0.630965
200761_s_at	ARL6IP5	0.636609
221903_s_at	CYLD	0.578928
212909_at	LYPD1	0.595304
208873_s_at	C5orf18	0.607495
209267_s_at	SLC39A8	0.61659
210964_s_at	GYG2	0.557869
214500_at	H2AFY	0.626329
220945_x_at	MANSC1	0.587559
205160_at	PEX11A	0.589233
48825_at	ING4	0.635043
219392_x_at	FLJ11029	0.606716
206280_at	CDH18	0.608091
201739_at	SGK	0.570532
201830_s_at	NET1	0.634622
219995_s_at	FLJ13841	0.625849
207522_s_at	ATP2A3	0.594736
219147_s_at	C9orf95	0.61931
214543_x_at	QKI	0.598667
213186_at	DZIP3	0.600183
203080_s_at	BAZ2B	0.604997
217028_at	CXCR4	0.566165
218570_at	KBTBD4	0.616218
201565_s_at	ID2	0.590995
201505_at	LAMB1	0.621482
221268_s_at	SGPP1	0.621871
214544_s_at	SNAP23	0.60083
208866_at	CSNK1A1	0.579032
221837_at	KLHL22	0.611625
209709_s_at	HMMR	0.633104
204641_at	NEK2	0.63386
212462_at	MYST4	0.648809
202660_at	ITPR2	0.634139
203988_s_at	FUT8	0.649601
209980_s_at	SHMT1	0.654678
213283_s_at	SALL2	0.604473
201384_s_at	NBR1	0.611392
215785_s_at	CYFIP2	0.632835
204264_at	CPT2	0.61582
201906_s_at	CTDSPL	0.623424
207871_s_at	ST7	0.588514
209420_s_at	SMPD1	0.5958
202770_s_at	CCNG2	0.653432
204432_at	SOX12	0.603873
212331_at	RBL2	0.598403
201752_s_at	ADD3	0.600322
210052_s_at	TPX2	0.623391
204404_at	SLC12A2	0.631259
211080_s_at	NEK2	0.556082
213032_at	NFIB	0.626173
204353_s_at	POT1	0.620818
214130_s_at	PDE4DIP	0.612135
219637_at	ARMC9	0.627353
209617_s_at	CTNND2	0.587129
209797_at	TMEM4	0.629523
213693_s_at	MUC1	0.63714
219372_at	CDV1	0.605607
205347_s_at	TMSL8	0.636361
207183_at	GPR19	0.572464
204252_at	CDK2	0.658657
214404_x_at	SPDEF	0.636356
210971_s_at	ARNTL	0.636
208591_s_at	PDE3B	0.619405
204204_at	SLC31A2	0.643767
203582_s_at	RAB4A	0.643373
218927_s_at	CHST12	0.617253
211804_s_at	CDK2	0.651235
218162_at	OLFML3	0.598647
35254_at	TRAFD1	0.639596
209120_at	NR2F2	0.623194
219156_at	SYNJ2BP	0.599589
37943_at	ZFYVE26	0.625222
201669_s_at	MARCKS	0.604651
205628_at	PRIM2A	0.548961
207345_at	FST	0.577899
202976_s_at	RHOBTB3	0.640982
208079_s_at	STK6	0.649154
218308_at	TACC3	0.636419
202815_s_at	HEXIM1	0.650462
211200_s_at	EFCAB2	0.637106
207480_s_at	MEIS2	0.565716
214804_at	FSHPRH1	0.585068
209713_s_at	SLC35D1	0.643068
204688_at	SGCE	0.658025
215731_s_at	MPHOSPH9	0.652474
218014_at	PCNT1	0.635
215552_s_at	ESR1	0.61741
204023_at	RFC4	0.644192
204817_at	ESPL1	0.615203
203770_s_at	STS	0.602371
212392_s_at	PDE4DIP	0.580574
207590_s_at	FSHPRH1	0.606966
204290_s_at	ALDH6A1	0.615764
213002_at	MARCKS	0.589114
213768_s_at	ASCL1	0.619096
212096_s_at	MTUS1	0.642585
203491_s_at	PIG8	0.584695
222067_x_at	HIST1H2BD	0.639711
221258_s_at	KIF18A	0.586183
203418_at	CCNA2	0.619569
218789_s_at	FLJ20010	0.641985
220173_at	C14orf45	0.662575
210568_s_at	RECQL	0.610809
212023_s_at	MKI67	0.611559
208935_s_at	LGALS8	0.605766
205110_s_at	FGF13	0.641579
206316_s_at	KNTC1	0.661833
201321_s_at	SMARCC2	0.666232
203767_s_at	STS	0.61476
205510_s_at	FLJ10038	0.657179
219209_at	IFIH1	0.538648
219479_at	KDELC1	0.603391
220952_s_at	PLEKHA5	0.4941
201843_s_at	EFEMP1	0.578777
210132_at	EFNA3	0.644233
218252_at	CKAP2	0.647684
204900_x_at	SAP30	0.560282
207165_at	HMMR	0.663362
221703_at	BRIP1	0.643334
202163_s_at	CNOT8	0.621538
221856_s_at	FAM63A	0.58409
212353_at	SULF1	0.560264
211464_x_at	CASP6	0.633739
213051_at	ZC3HAV1	0.638912
204825_at	MELK	0.647854
209431_s_at	ZNF278	0.640775
35147_at	MCF2L	0.622519
219512_at	C20orf172	0.628152
209264_s_at	TSPAN4	0.631523
205588_s_at	FGFR1OP	0.655459
201132_at	HNRPH2	0.646369
207559_s_at	ZNF261	0.646655
217991_x_at	SSBP3	0.596094
203489_at	SIVA	0.651788
222047_s_at	ARS2	0.653331
203723_at	ITPKB	0.653365
212984_at	ATF2	0.608815
210613_s_at	SYNGR1	0.600278
218170_at	ISOC1	0.654453
210110_x_at	HNRPH3	0.656402
50376_at	ZNF444	0.65027
206118_at	STAT4	0.601705
205483_s_at	G1P2	0.641845
201970_s_at	NASP	0.640789
221590_s_at	ALDH6A1	0.622895
202125_s_at	ALS2CR3	0.62447
211559_s_at	CCNG2	0.620251
202669_s_at	EFNB2	0.648257
217707_x_at	SMARCA2	0.634028
218517_at	PHF17	0.632922
220329_s_at	C6orf96	0.657355
201814_at	TBC1D5	0.625408
202850_at	ABCD3	0.620653
205316_at	SLC15A2	0.566212
202705_at	CCNB2	0.648011
203711_s_at	HIBCH	0.615082
206544_x_at	SMARCA2	0.651506
211651_s_at	LAMB1	0.653382
202532_s_at	DHFR	0.649922
204860_s_at	BIRC1	0.649914
205253_at	PBX1	0.622497
201426_s_at	VIM	0.660863
206166_s_at	CLCA2	0.64445
37986_at	EPOR	0.655282
214481_at	HIST1H2AM	0.655319
204137_at	TM7SF1	0.657173
214224_s_at	PIN4	0.66173
43544_at	THRAP5	0.657266
218051_s_at	FLJ12442	0.630206
208523_x_at	HIST1H2BI	0.659109
220631_at	OSGEPL1	0.663521
202220_at	KIAA0907	0.65241
201877_s_at	PPP2R5C	0.654734
218671_s_at	ATPIF1	0.660892
220581_at	C6orf97	0.659071
205303_at	KCNJ8	0.621959
212095_s_at	MTUS1	0.627617
205031_at	EFNB3	0.643485
209772_s_at	CD24	0.663925
207069_s_at	SMAD6	0.616923
219067_s_at	C10orf86	0.604314
212899_at	CDC2L6	0.640633
212543_at	AIM1	0.649312
219682_s_at	TBX3	0.598233
203283_s_at	HS2ST1	0.643039
202506_at	SSFA2	0.651199
208442_s_at	ATM	0.658496
218454_at	FLJ22662	0.664278
211552_s_at	ALDH4A1	0.659786
221505_at	ANP32E	0.663245
209484_s_at	C1orf48	0.662808
207769_s_at	PQBP1	0.665844
209757_s_at	MYCN	0.639705
204971_at	CSTA	0.614318
218025_s_at	PECI	0.643064
212443_at	NBEAL2	0.594481
205706_s_at	ANKRD26	0.655067
218108_at	C14orf130	0.665289
204451_at	FZD1	0.644955
206132_at	MCC	0.661479
210552_s_at	RALGPS1	0.625895
209421_at	MSH2	0.648654
212789_at	hCAP-D3	0.653273
217889_s_at	CYBRD1	0.582054
204779_s_at	HOXB7	0.643582
214909_s_at	DDAH2	0.666488
213496_at	LPPR4	0.595441
212915_at	PDZRN3	0.637823
217765_at	NRBP	0.663346
212131_at	FAM61A	0.661064
211401_s_at	FGFR2	0.612545
210074_at	CTSL2	0.642238
213441_x_at	SPDEF	0.655707
212451_at	KIAA0256	0.635455
211713_x_at	KIAA0101	0.658987
201034_at	ADD3	0.652163
214051_at	MGC39900	0.641591
205498_at	GHR	0.60995
206744_s_at	ZMYM5	0.625901
205732_s_at	NCOA2	0.579262
212775_at	OBSL1	0.643373
214616_at	HIST1H3E	0.646218
202749_at	WRB	0.6585
51146_at	PIGV	0.637185
213599_at	OIP5	0.639124
204822_at	TTK	0.639628
214672_at	TTLL5	0.665347
209893_s_at	FUT4	0.665035
207414_s_at	PCSK6	0.66162
203895_at	PLCB4	0.660206
213342_at	YAP1	0.646542
208527_x_at	HIST1H2BE	0.651947
213209_at	TAF6L	0.629371
217990_at	GMPR2	0.666163
221675_s_at	CHPT1	0.660671
219676_at	ZNF435	0.653953
202964_s_at	RFX5	0.661634
205405_at	SEMA5A	0.520668
204488_at	TMEM15	0.650091
221189_s_at	TARSL1	0.656569
218569_s_at	KBTBD4	0.653498
219636_s_at	ARMC9	0.636665
202975_s_at	RHOBTB3	0.663871
217983_s_at	RNASET2	0.653628
210328_at	GNMT	0.632743
222283_at	ZNF480	0.631351
209032_s_at	IGSF4	0.650329
202951_at	STK38	0.665268
209926_at	MEF2B	0.648999
215054_at	EPOR	0.636774
214279_s_at	NDRG2	0.583569
202626_s_at	LYN	0.6583
203881_s_at	DMD	0.656229
219553_at	NME7	0.665518
208336_s_at	GPSN2	0.654196
45714_at	HCFC1R1	0.659589
203791_at	DMXL1	0.650908
211124_s_at	KITLG	0.612916
212551_at	CAP2	0.650723
209703_x_at	DKFZP586A0522	0.646963
202625_at	LYN	0.660995
204916_at	RAMP1	0.643533
205084_at	BCAP29	0.639336
211234_x_at	ESR1	0.656765
210255_at	RAD51L1	0.564734
215022_x_at	ZNF11B	0.620188
204778_x_at	HOXB7	0.61173
202972_s_at	FAM13A1	0.655558
201842_s_at	EFEMP1	0.651838
210290_at	ZNF174	0.6064
202516_s_at	DLG1	0.647467
33646_g_at	GM2A	0.662726
214786_at	MAP3K1	0.628761
219008_at	FLJ21820	0.663312
218628_at	CGI-116	0.650626
204437_s_at	FOLR1	0.640371
200923_at	LGALS3BP	0.665714
209119_x_at	NR2F2	0.621272
221345_at	GPR43	0.659886
218922_s_at	LASS4	0.562331
207786_at	CYP2R1	0.632181
219889_at	FRAT1	0.639267
215509_s_at	BUB1	0.63111
220441_at	FLJ13236	0.661972
213839_at	KIAA0500	0.64302
208546_x_at	HIST1H2BH	0.643568
213526_s_at	PSENEN /// F25965	0.654609
204633_s_at	RPS6KA5	0.639961
210299_s_at	FHL1	0.631837
209724_s_at	ZFP161	0.641665
216623_x_at	TNRC9	0.648731
215407_s_at	ASTN2	0.647973
203036_s_at	MTSS1	0.659675
214774_x_at	TNRC9	0.634372
207017_at	RAB27B	0.614051
213469_at	PGAP1	0.658813
212151_at	PBX1	0.641458
205673_s_at	ASB9	0.650854
201647_s_at	SCARB2	0.648589
219174_at	CCDC2	0.639676
215942_s_at	GTSE1	0.644807
206100_at	CPM	0.615278
206036_s_at	REL	0.665886
221874_at	KIAA1324	0.650149
209290_s_at	NFIB	0.664799
220613_s_at	SYTL2	0.659807
211792_s_at	CDKN2C	0.665581
214721_x_at	CDC42EP4	0.651044
214871_x_at	SMARCE1	0.663844
213572_s_at	SERPINB1	0.642759
209662_at	CETN3	0.659266
213248_at	LOC221362	0.647133
215708_s_at	PRIM2A	0.66025
214022_s_at	IFITM1	0.645864
209522_s_at	CRAT	0.623997
212605_s_at	NUDT3	0.636561
219274_at	TSPAN12	0.639822
204389_at	MAOA	0.604258
218951_s_at	PLCXD1	0.639631
204315_s_at	GTSE1	0.644088
211088_s_at	PLK4	0.659531
221665_s_at	EPS8L1	0.626231
206140_at	LHX2	0.653152
204607_at	HMGCS2	0.590837
214713_at	YLPM1	0.643307
220183_s_at	NUDT6	0.665202
219932_at	SLC27A6	0.634771
214455_at	HIST1H2BC	0.625423
206857_s_at	FKBP1B	0.659676
204361_s_at	SCAP2	0.61744
202514_at	DLG1	0.661553
213067_at	MYH10	0.639438
212450_at	KIAA0256	0.617175
